# Supplementary material for: Dysregulation of miRNA–mRNA expression in fetal growth restriction in a caloric restricted mouse model
Source: Sci Rep. 2024 Mar 7;14:5579. doi: 10.1038/s41598-024-56155-6 (PMC10918062; doi:10.1038/s41598-024-56155-6)
Supplement: Supplementary file 1 — Supplementary Table 1. [file 41598_2024_56155_MOESM1_ESM.xlsx]

## Sheet: Sheet1
Supplemental Table 1: Complete List of miRNAs Identified by RNA-Sequencing
microRNA Name	Up/down regulated	Fold change(Caloric Restriction(mean)/Control(mean))	p-value
mmu-miR-425-3p	down	0.759895	1.65643e-05
mmu-miR-320-3p	down	0.694423	0.000117517
mmu-miR-452-5p_L+3R-1	up	3.47396	0.000270997
mmu-miR-324-3p_L-2R+3	down	0.677687	0.000341194
mmu-miR-671-5p_R+1	down	0.344899	0.000373445
mmu-miR-433-5p_R-1	up	2.34683	0.000586499
mmu-miR-744-5p	up	1.34249	0.000633661
mmu-miR-380-5p	up	2.36169	0.000718138
mmu-miR-224-5p_R+1	up	1.87948	0.000727088
mmu-miR-496a-3p_L-2R+1	up	2.48916	0.000843797
mmu-miR-26a-1-3p	up	3.16889	0.000940653
mmu-miR-5099_L+2R-1	up	2.07468	0.00115671
mmu-miR-1197-3p	up	3.90232	0.00118821
mmu-mir-182-p3	up	3.60535	0.00122412
mmu-miR-92a-1-5p	up	2.97508	0.00133494
mmu-miR-130b-5p	up	1.47325	0.00155483
mmu-miR-107-3p_R-2	down	0.765887	0.0015786
mmu-miR-30b-3p	up	1.77595	0.00158097
mmu-miR-146a-5p	down	0.49933	0.00226414
mmu-miR-412-5p	up	1.93737	0.00271225
mmu-miR-139-5p_R+1	up	1.81515	0.00274185
mmu-miR-666-5p_R-1	up	1.98683	0.0045124
mmu-miR-3072-3p	up	2.07189	0.00452916
mmu-miR-200a-3p_R+1	down	0.332167	0.00471038
efu-miR-9226_1ss22GA	up	2.62977	0.00501718
pal-miR-9226-5p	up	2.62977	0.00501718
mmu-miR-148a-3p	down	0.660036	0.00519213
mmu-miR-31-5p	down	0.369291	0.00538508
mmu-miR-758-3p_R+2	up	2.98251	0.00569255
mmu-miR-380-3p_R-1	up	2.94464	0.00587908
mmu-miR-3110-5p	up	3.30536	0.00606169
mmu-miR-139-3p_R+1	up	2.59892	0.00616335
mmu-miR-412-3p_L+1R+1	up	2.82591	0.00617541
mmu-miR-466g_1ss21AT	up	2.29157	0.00656352
mml-miR-877-3p_L+1R+2_2	up	2.95647	0.00668667
mml-miR-877-3p_L+1R+2_1	up	2.95647	0.00668667
mmu-miR-29a-5p_R-1	down	0.409104	0.00687113
mmu-miR-124-5p	up	5.7016	0.00700162
mmu-miR-20b-5p	down	0.383806	0.0070148
pal-miR-9226-5p_L-4_1ss15GA	up	3.29121	0.00714741
mmu-miR-96-3p	up	3.45576	0.00737031
mmu-miR-466i-3p_R-1	up	1.9158	0.0077026
mmu-miR-1247-5p	down	0.339235	0.00785843
mmu-miR-200b-3p_R+1	down	0.291054	0.00823815
mmu-miR-124-3p_R+1	up	3.70171	0.00829708
mmu-miR-22-3p	down	0.763722	0.00832414
mmu-miR-30d-3p	up	1.37346	0.00851839
mmu-miR-223-5p_R-1	down	0.241486	0.00929127
mmu-miR-200a-5p	down	0.336211	0.00937672
mmu-miR-293-5p_R-1	up	3.28591	0.00967754
mmu-miR-467a-3p_L-1	up	2.22406	0.0099579
mmu-miR-200b-5p	down	0.352832	0.0100272
PC-5p-4405_982	up	1.54878	0.0102584
mmu-miR-125a-5p_R-2	down	0.59193	0.010382
mmu-miR-222-3p_R+1	down	0.389834	0.0104818
mmu-miR-423-5p	down	0.805922	0.0109012
mmu-miR-490-5p	up	2.95968	0.0110715
mmu-miR-188-3p	up	2.45388	0.0111871
mmu-miR-1193-5p_R+2	up	2.62958	0.0112031
mdo-miR-200b-3p_R+1	down	0.342729	0.0112049
ssc-miR-10390_L-5_1ss9GA	down	0.471667	0.0114708
mmu-miR-329-3p	up	1.74151	0.0115057
mmu-miR-421-3p	up	1.77569	0.011862
mmu-miR-299b-3p_R+4	up	1.45844	0.0120838
mmu-miR-290a-3p_R-1	up	6.28307	0.012455
mmu-miR-211-5p	up	3.02116	0.0127493
mmu-miR-326-3p	up	1.8851	0.0127776
mmu-mir-3970-p5_1ss7TA	down	0.62653	0.0129259
mmu-miR-1193-3p	up	1.89399	0.0130038
mmu-miR-140-3p_L-1R+1	down	0.709276	0.0140027
mmu-miR-425-5p	down	0.81027	0.014013
mmu-miR-499-5p	up	2.09711	0.0140569
mmu-miR-376c-3p	up	1.94927	0.0141576
mmu-miR-199b-5p	down	0.408149	0.0142015
mmu-miR-434-3p	up	1.61183	0.0143923
PC-5p-6726_569	up	1.66809	0.0143976
mmu-miR-296-5p	up	1.71054	0.0145633
mmu-miR-323-3p	up	1.7442	0.0145899
mmu-miR-10a-3p_R-1	down	0.37359	0.0149423
mmu-miR-99a-3p_R+2	down	0.287516	0.0150179
mmu-miR-297b-3p_R-1	up	2.03628	0.0151602
mmu-mir-669d-2-p3	up	2.93958	0.0151856
mmu-mir-669l-p3	up	2.93958	0.0151856
mmu-miR-125a-3p_R-1	down	0.633347	0.0153553
sha-miR-125a_R+2_2	down	-inf	0.0153602
sha-miR-125a_R+2_1	down	-inf	0.0153602
PC-3p-26150_98	down	0.199093	0.0154432
mmu-miR-467c-3p_R-3	up	2.04842	0.0155462
mmu-miR-708-5p_R-1	down	0.291329	0.0158566
mmu-miR-8114	up	1.71964	0.01603
mmu-miR-376a-5p	up	1.85959	0.01603
mmu-let-7b-5p	down	0.472926	0.0166674
mmu-miR-29c-5p_R-1	up	1.40348	0.017046
PC-5p-9410_375	up	2.57058	0.0174751
mmu-miR-291b-3p	up	3.28106	0.017546
mmu-miR-467e-3p	up	2.36365	0.0177449
mmu-mir-3473d-p3_1ss13GA	up	3.63934	0.0181952
mmu-miR-221-3p_R-1	down	0.411338	0.0182901
mmu-miR-335-3p	up	2.16811	0.0184328
mmu-miR-1839-5p	down	0.658033	0.0185793
mmu-miR-28a-3p	down	0.651316	0.0189956
mmu-miR-298-5p_R-3	up	1.82501	0.0192291
mmu-miR-467a-5p	up	1.94811	0.019382
eca-mir-8969-p5_1ss5AG	up	5.02511	0.0196175
mmu-miR-429-3p	down	0.391659	0.0197808
mmu-miR-410-3p	up	1.71697	0.0199639
mmu-miR-410-5p	up	2.08573	0.0202013
bta-miR-378_R+1_1ss22CA	down	0.570829	0.0202224
mmu-miR-671-3p	down	0.354898	0.0205218
bta-miR-150	down	0.404525	0.0205959
mmu-miR-223-3p	down	0.459136	0.0207712
mmu-miR-210-5p	up	1.71795	0.0215983
mmu-miR-26b-5p_R+1	down	0.750901	0.0219211
mmu-miR-26a-5p	down	0.843791	0.0222415
mmu-miR-667-3p	up	2.05754	0.0223158
PC-3p-26582_96	up	6.25845	0.0223297
mmu-miR-92b-3p	up	1.55546	0.0228836
mmu-let-7d-5p	down	0.817727	0.0231286
mmu-miR-185-5p	down	0.793901	0.0237736
mmu-miR-295-3p	up	3.18171	0.0242818
mmu-miR-144-3p	up	1.9763	0.0246429
mmu-let-7e-5p	down	0.669042	0.0249964
mmu-miR-292a-5p_R-1	up	2.59396	0.0252709
mmu-miR-450a-1-3p_2ss19AG20AC	up	1.96421	0.025512
mmu-miR-450b-3p	up	1.96421	0.025512
mmu-miR-337-3p	up	2.27171	0.0261046
mmu-miR-322-3p_R-1	up	1.88603	0.0267837
mmu-miR-18a-3p_R+1	up	2.11524	0.0273796
mmu-miR-101c_L+2R+1	down	0.664856	0.0278234
mmu-miR-290a-5p	up	2.58539	0.0278751
mmu-miR-181b-5p_R-1	down	0.637935	0.028256
mmu-miR-203-3p	up	1.67125	0.0282771
mmu-miR-1191a_R+1	down	0.688575	0.0283039
mmu-miR-466f-3p_L-1R+2	up	1.86384	0.0284795
mdo-miR-429_R+3	down	0.492256	0.0288459
mmu-miR-29a-3p_R-1	down	0.487636	0.0290212
mmu-miR-103-3p	down	0.844847	0.0290825
mmu-miR-9-3p	up	3.57455	0.0291008
mmu-miR-6540-5p_R-1	up	2.08554	0.0292867
mmu-mir-297a-2-p3	up	2.14241	0.029763
mmu-miR-297b-3p_L+1R-1	up	1.89918	0.0301112
mdo-miR-203_R-1	up	2.36473	0.0301281
mmu-miR-484	down	0.827664	0.0302592
mmu-miR-204-5p	down	0.25831	0.0302944
mmu-miR-135a-5p	down	0.248428	0.0305344
mmu-miR-532-5p	down	0.822149	0.0312616
mmu-miR-511-3p	down	0.39353	0.0313595
mmu-miR-138-5p	down	0.410055	0.0314339
mmu-miR-434-5p_R-2	up	1.42416	0.0321984
mmu-miR-205-5p_R+1	up	2.38967	0.0324327
mmu-miR-34a-5p	down	0.71652	0.0325294
mmu-miR-677-5p_R+2	up	2.56206	0.0326349
mmu-let-7j_R-1_1ss8TG	down	0.815605	0.0327843
mmu-miR-379-5p	up	1.52608	0.0328474
mmu-miR-301a-5p	up	1.31413	0.0328647
mmu-miR-30c-5p_R+1	down	0.655652	0.033184
mmu-miR-122-5p_R+1	up	3.04614	0.0332629
mmu-miR-23a-3p_R+1	down	0.656189	0.0334937
mmu-miR-30e-5p_R+2	down	0.79217	0.033924
mmu-miR-221-5p_R-4	down	0.41098	0.0342373
mmu-miR-195a-3p_R-1	down	0.340809	0.0343003
mmu-miR-297b-3p_L+1R-2	up	1.95406	0.0343351
mmu-miR-335-5p	up	1.99952	0.0343724
mmu-let-7c-5p	down	0.494392	0.0344018
mmu-mir-543-p5	up	2.34706	0.0347588
mmu-let-7g-5p	down	0.760405	0.035045
PC-3p-5756_699	up	2.08981	0.035077
mmu-miR-5100_L-1R-1	up	3.88286	0.0354779
mmu-miR-150-5p	down	0.585741	0.0355086
mmu-miR-143-5p	down	0.342752	0.0355317
mmu-miR-375-3p	up	1.84072	0.0356489
mmu-miR-379-3p_R-1	up	1.65214	0.0365434
mmu-miR-1983	up	1.65641	0.0367812
mmu-miR-291a-3p	up	2.76631	0.037162
mmu-miR-296-3p	up	1.51808	0.0373076
mmu-miR-676-3p	down	0.300812	0.0380384
mmu-miR-377-3p_L+3R-2	up	1.69023	0.0381145
mmu-miR-676-5p	down	0.369418	0.0386692
mmu-miR-183-5p	up	2.0523	0.038712
mmu-miR-294-3p	up	2.57804	0.0388953
mmu-miR-351-3p	up	2.10417	0.0389296
mmu-let-7e-3p	down	0.649414	0.0393517
mmu-miR-411-5p	up	1.49663	0.0394182
mmu-miR-133b-3p_R-1	down	0.316636	0.0398268
mmu-miR-133a-3p_L-1R+1	down	0.324612	0.0403314
mmu-let-7c-5p_1ss19GA	down	0.674173	0.0412616
mmu-let-7a-5p	down	0.674173	0.0412616
mmu-miR-3085-3p_R+1	up	5.04226	0.041264
mmu-miR-433-3p	up	1.66224	0.0413575
mmu-miR-361-3p_R-3	down	0.764688	0.0415417
mmu-miR-672-5p	down	0.464696	0.0416284
mmu-miR-1943-3p_R-1	down	0.319134	0.0419841
ssc-mir-10391-p3_1ss14AT	down	-inf	0.042002
ocu-miR-185-5p_R+3	down	0.243117	0.0420069
mmu-miR-291a-5p	up	2.43476	0.0420445
mmu-miR-431-3p	up	1.79283	0.0420601
mmu-miR-130a-3p	down	0.730756	0.042357
mmu-miR-1a-3p	down	0.332236	0.0428981
mmu-miR-300-3p	up	1.50509	0.043092
mmu-miR-125b-2-3p_R-2	down	0.431602	0.0431755
mmu-mir-497a-p3	down	0.0408197	0.0434596
mmu-miR-293-3p	up	2.35304	0.0447065
mmu-miR-665-3p_R+3	up	1.79778	0.0449128
mmu-miR-295-5p_R+1	up	2.41262	0.0452564
mmu-miR-140-5p	down	0.835845	0.0462543
eca-mir-1543-p5_1ss5AG	down	0.19385	0.04651
mmu-miR-497a-5p_R-1	down	0.409115	0.0467162
mmu-miR-574-3p	down	0.660778	0.0470039
mmu-miR-31-3p	down	0.552239	0.0470788
mmu-miR-146b-5p_R+2	down	0.592654	0.0471148
mmu-miR-669e-5p_R+1	up	1.85144	0.0471694
mmu-miR-196b-5p_R-1	down	0.540115	0.047265
mmu-miR-322-5p	up	2.04471	0.0473353
mmu-miR-679-5p_L+2	up	1.75195	0.0474141
mmu-miR-540-3p_R+2	up	1.78892	0.0475013
mmu-miR-467d-5p_R-1	up	1.77209	0.0476311
mmu-miR-450b-5p_R-1	up	2.2384	0.0477325
mmu-miR-382-3p_L+2R-2	up	1.47432	0.0479214
mmu-miR-195a-5p_R+1	down	0.435667	0.047967
mmu-miR-582-5p_L-1R+1	up	1.45448	0.0482141
mmu-miR-181d-5p	down	0.502495	0.0485416
mmu-miR-181c-5p	down	0.428832	0.0486674
mmu-miR-7059-5p	up	3.13928	0.048869
mmu-miR-92a-3p_R+1	up	1.50111	0.0488863
hsa-mir-636-p5_1ss18CG	up	1.54876	0.0490459
mmu-miR-133a-5p_L+1	down	0.301288	0.0493269
mmu-miR-192-5p	down	0.55609	0.0493768
mmu-miR-672-3p	down	-inf	0.0499036
mmu-miR-129-1-3p	up	2.39719	0.0500713
mmu-miR-378b_R-1	down	0.502898	0.0513189
hsa-miR-4443_R+1	down	-inf	0.0523382
mmu-miR-337-5p	up	1.55102	0.0524258
mmu-miR-10b-3p_L+1R-1	down	0.505505	0.0528643
mmu-miR-1247-3p	down	0.14749	0.0528682
mmu-miR-5128_L-5_1ss14CA	up	1.83647	0.0529903
mmu-miR-292a-3p_L-1	up	2.27014	0.0530471
cfa-miR-429_R+2	down	0.410926	0.0531259
mmu-miR-539-5p	up	1.60543	0.0533694
mmu-miR-291b-5p	up	2.57162	0.0533957
mmu-miR-3062-5p	up	2.23424	0.0535229
mmu-miR-450a-2-3p_R-3	up	1.96511	0.054532
mmu-miR-147-5p_R-2	up	2.35785	0.0552559
mmu-miR-466h-3p_R+4_2	up	2.25387	0.0556116
mmu-miR-466h-3p_R+4_1	up	2.25387	0.0556116
mmu-miR-20a-3p_R+1	up	1.70548	0.0558502
mmu-miR-411-3p_R-1	up	1.73863	0.0559313
mmu-miR-182-5p_R-3	up	1.8985	0.0563633
mmu-miR-23b-3p	down	0.663365	0.0564884
mmu-miR-466l-3p	up	2.48701	0.0571664
mmu-miR-708-3p	down	0.392334	0.057352
hsa-miR-1260b_R+2	up	11.4244	0.0574987
hsa-miR-320d	down	-inf	0.0580456
mmu-miR-483-5p	up	1.67884	0.0580733
mmu-miR-664-3p_R-1	down	0.612939	0.0583311
mmu-miR-431-5p_R-1	up	1.78333	0.0585094
mmu-miR-346-5p	up	2.35324	0.0586371
mmu-miR-200c-3p	down	0.680283	0.0586588
mmu-miR-299a-5p	up	1.46516	0.0590897
mmu-miR-196b-3p	down	0.575914	0.0597363
mmu-miR-143-3p_R+1	down	0.316141	0.0597549
mmu-miR-134-5p	up	1.54452	0.0600978
mmu-miR-466c-5p_R-4_1ss20CT	up	2.18141	0.0603157
mmu-miR-24-2-5p	down	0.768068	0.0612664
mmu-miR-127-3p	up	1.41605	0.0614551
mmu-miR-669p-5p_R-2	up	1.78605	0.0618854
mmu-miR-27a-3p_R-1	down	0.677819	0.0626161
mmu-miR-494-3p_R+1	up	1.5766	0.0629752
mmu-miR-493-5p_R+3	up	1.50025	0.0630284
mmu-miR-194-5p	down	0.616853	0.0632832
bta-miR-450b_R+2_1ss8AG	up	3.87699	0.0635154
mmu-miR-378a-3p_R+1	down	0.717793	0.0636528
mmu-miR-483-3p_L-1R+2	up	1.70981	0.0636661
mmu-miR-669a-3-3p_R-2	up	2.12935	0.0638955
mmu-miR-99a-5p_R-1	down	0.3881	0.0643707
mmu-miR-100-5p_R-1_1ss16AT	down	0.3881	0.0643707
mmu-miR-3544-5p_L-2R+1	up	2.72579	0.0644232
cgr-mir-1973-p3_1ss19AT	down	0.365611	0.0649382
hsa-miR-320b_R-1	down	0.360936	0.0650129
mmu-miR-30a-5p_R+2	down	0.844771	0.0652786
mmu-miR-148a-5p	down	0.72031	0.0653228
mmu-miR-187-3p_1ss22GT	down	0.773838	0.0654951
mmu-miR-294-5p	up	2.29318	0.0663313
mmu-miR-376b-5p_R-1	up	1.47686	0.0664149
mmu-miR-669a-3p_R-2	up	1.75211	0.0664877
mmu-mir-3964-p3_1ss6GA	down	0.401213	0.0665203
mmu-miR-214-5p	down	0.534715	0.0665986
mmu-miR-369-3p	up	1.53326	0.0666308
mmu-miR-199b-3p_R-1	down	0.519034	0.0666726
mmu-miR-145b_R-2_1ss18GA	down	0.244849	0.0667933
mmu-miR-24-3p_R-2	down	0.727411	0.0668118
cfa-let-7a_R+2	down	0.258111	0.0668761
chi-let-7a-5p_R+2	down	0.258111	0.0668761
PC-3p-6700_572	down	0.404345	0.0669798
mmu-miR-467e-5p	up	1.80248	0.0675126
mmu-miR-199a-5p	down	0.606039	0.067662
mmu-miR-466p-3p	up	1.6086	0.0689658
mmu-miR-145a-3p_R-1	down	0.352418	0.0699636
mmu-miR-3547-3p_R+1	up	2.21188	0.0702609
mmu-miR-677-3p_L-2R-2	down	0.0969378	0.0710086
mmu-miR-377-5p	up	1.64988	0.0712076
mmu-mir-466d-p3	up	1.55918	0.0718286
dno-miR-134-5p_R+1_1ss22CA	up	1.49935	0.0718948
PC-3p-57249_20	up	7.45897	0.072256
mmu-miR-503-5p	up	1.92993	0.0723056
mmu-miR-26b-3p_R-1	down	0.648803	0.0729853
mmu-miR-96-5p	up	1.92846	0.0730149
mmu-miR-3081-3p	down	0.220713	0.0731201
mmu-miR-30b-5p	up	1.19689	0.0732553
mmu-miR-450a-5p	up	1.75796	0.0742612
mmu-miR-214-3p	down	0.604988	0.074942
mmu-miR-1306-5p_L-2	up	1.32884	0.0750514
mmu-miR-203-5p	up	3.01906	0.0751775
mmu-miR-542-5p	up	1.69583	0.0754702
mdo-miR-34b-5p	down	0.769745	0.0757315
mml-miR-145-5p_R+2_1ss24TA	down	0.276935	0.0757946
mmu-miR-125b-5p	down	0.367997	0.0760429
mmu-miR-669l-3p	up	2.79646	0.0760893
mmu-miR-345-5p_L+1R-1	up	1.46626	0.0774282
mmu-miR-382-5p	up	1.45356	0.0788028
mmu-miR-136-3p_L+1R-1	up	1.51024	0.0789341
mmu-miR-18a-5p_R-2	up	1.55766	0.0792996
mmu-miR-5121_L-1R+1	down	0.489372	0.0805695
mmu-miR-7a-5p_R+1	up	1.44495	0.0807951
mmu-miR-378c_R-1	down	0.569691	0.0811078
mmu-miR-467c-5p	up	1.68765	0.0818955
mmu-miR-3544-3p_L+1R-2	up	2.9874	0.0819167
mmu-miR-186-5p	up	1.22682	0.0821742
mmu-miR-10a-5p_R-1	down	0.507497	0.0823865
mmu-miR-297b-3p_L+1_1ss22TA	up	inf	0.0835153
mdo-miR-181b-5p_R+3_2	down	0.549497	0.0837568
mdo-miR-181b-5p_R+3_1	down	0.549497	0.0837568
mmu-miR-15a-5p_R-1	down	0.764818	0.084
mmu-miR-5134-5p_R+1	up	inf	0.0851321
mmu-miR-669c-5p	up	1.60543	0.0853307
mmu-miR-99b-5p	down	0.841	0.0856695
mmu-miR-203b-3p	up	4.10445	0.0864273
hsa-miR-4508_R+1	down	-inf	0.0866578
mmu-miR-487b-3p	up	1.56304	0.0868737
mdo-miR-200b-3p_R+2	down	0.20932	0.0869725
dno-miR-503-5p_R+2	up	2.03906	0.0871374
hsa-miR-378c_R-2_2ss21AG22GC	down	0.766378	0.0871522
bta-miR-2478_L-1_1ss2TC	down	0.362314	0.0874772
mmu-miR-181a-5p	down	0.753348	0.0875195
mmu-miR-3066-5p_R+1	up	4.67425	0.0884083
mmu-miR-500-3p_R-1	up	1.35148	0.0893432
dno-miR-24b-3p_R-1_1ss20CA	down	-inf	0.0906683
mmu-miR-297b-3p_R+1	down	-inf	0.0909702
mmu-miR-679-3p_L-2R+1	up	1.7112	0.0918785
mmu-miR-15b-3p_R-1	up	1.27139	0.0919234
mmu-mir-341-p3	up	1.48622	0.0919889
mmu-miR-136-5p	up	1.45188	0.0921269
mmu-miR-3475-3p_R-1	up	2.3474	0.0923244
mmu-miR-126a-3p_R-1	down	0.700351	0.0928038
mmu-miR-6539	up	3.64742	0.092836
mmu-miR-1843b-3p_L+1R+1	down	0.462443	0.0933116
mmu-miR-466c-5p_R-2	up	1.68329	0.0937081
hsa-miR-320b_R-1_1ss20CA	down	0.199039	0.0945609
mml-miR-450a-1-3p_L+1R-2	up	2.1466	0.0957363
mmu-miR-669m-3p_L+1	up	1.93907	0.0961696
mmu-miR-10b-5p_R-1	down	0.556372	0.0962151
mmu-miR-674-5p_R-1	down	0.739931	0.0966319
mmu-miR-541-3p	up	1.68403	0.0975317
mmu-miR-9-5p	up	3.89336	0.0986354
hsa-mir-4454-p3	down	0.414789	0.0988789
mmu-miR-21a-3p	down	0.649522	0.099097
ssc-miR-4332_L-2_1ss20CA	up	1.76166	0.0995346
hsa-miR-4454_L-3R+1	down	0.394717	0.100309
mmu-miR-297b-3p_L+1_1ss23AT	up	1.8532	0.100447
mmu-miR-376a-3p	up	1.48868	0.100607
mmu-miR-297a-5p	up	1.82121	0.10064
mmu-miR-879-5p_R-1	down	0.50681	0.101556
mmu-miR-101c_L+2	down	0.840216	0.101638
rno-miR-101b-3p_L+1R-1_1ss17GA	down	0.840216	0.101638
cpo-miR-424-5p_R-1	up	1.76832	0.101686
mmu-miR-30e-3p_1ss22CT	down	0.76694	0.102062
mmu-miR-297a-5p_R-2_1ss20TG	down	-inf	0.102519
mmu-miR-669l-5p	up	1.68855	0.102802
mmu-miR-668-3p_R-3	up	1.49941	0.103573
mmu-miR-32-5p_R-1	up	1.37818	0.103729
mmu-miR-669d-5p	up	1.69097	0.104061
mmu-miR-6538_R-1	down	0.197792	0.104213
mmu-miR-187-5p_L-2R+3	down	-inf	0.104993
mmu-miR-466h-3p_R+3_2	up	2.04057	0.105404
mmu-miR-466h-3p_R+3_3	up	2.04057	0.105404
mmu-miR-466h-3p_R+3_4	up	2.04057	0.105404
mmu-miR-466h-3p_R+3_1	up	2.04057	0.105404
mmu-miR-466h-5p_R+2_1	up	1.94993	0.105444
mmu-miR-466h-5p_R+2_2	up	1.94993	0.105444
mmu-miR-1843a-5p	down	0.566543	0.105491
cpo-miR-450a-5p_1ss22TC	up	1.89237	0.10562
mmu-miR-6944-3p	up	2.63156	0.107045
mmu-miR-540-5p	up	1.54676	0.107415
mmu-miR-669e-3p	up	2.1381	0.10758
mmu-miR-28c_L+1R+1	down	0.596787	0.107945
mmu-miR-1843a-3p_R-1	down	0.508512	0.108033
mmu-miR-17-3p	up	1.39065	0.108766
mmu-miR-770-3p	up	2.00359	0.10926
mmu-miR-503-3p	up	1.63368	0.110551
hsa-miR-1469_L-4_1ss10GC	down	0.572133	0.111045
cja-miR-24_R+2	down	0.180688	0.111181
bta-miR-378b_R+3_1ss4TG	down	-inf	0.113469
mmu-miR-467b-3p_R-3_1ss18AC	up	2.36887	0.114092
mmu-miR-340-3p	down	0.682669	0.114387
mmu-mir-3470a-p3_1ss4AC	down	-inf	0.114758
mmu-miR-675-5p_R+2	up	1.7008	0.114835
mmu-miR-329-5p_R+1	up	1.27388	0.115838
mmu-miR-466c-5p	up	1.68282	0.115872
mmu-miR-17-5p	up	1.46071	0.116562
mmu-miR-155-3p_R+1	up	inf	0.118572
mmu-miR-3068-3p	down	0.708382	0.118584
mmu-miR-1839-3p_R-2	down	0.629321	0.119646
mmu-miR-3071-5p	up	9.84235	0.119872
mmu-miR-466n-3p	up	1.55672	0.12163
mmu-miR-144-5p	up	1.55011	0.122056
mmu-miR-7688-5p	up	2.74879	0.122255
mmu-miR-374c-5p_L+2R-1	up	1.25477	0.122316
mmu-miR-511-5p_L+1	down	0.43627	0.123145
mmu-miR-466c-5p_L-1R-4_1ss20CG	down	-inf	0.123492
mmu-miR-194-2-3p_R-1	down	0.414644	0.123619
mmu-miR-466f-5p_L-1R+3_2	up	4.27623	0.123675
mmu-miR-466f-5p_L-1R+3_1	up	4.27623	0.123675
mmu-miR-466f-5p_L-1R+3_3	up	4.27623	0.123675
mmu-miR-466f-5p_L-1R+3_4	up	4.27623	0.123675
mmu-miR-409-5p	up	1.28172	0.124253
mdo-miR-181a-5p_R+3_2	down	0.580287	0.125639
mdo-miR-181a-5p_R+3_1	down	0.580287	0.125639
mmu-mir-1954-p3_1ss16AG	down	0.346724	0.125746
mmu-miR-542-3p	up	1.73199	0.12607
mmu-miR-29c-3p_R-1	down	0.819719	0.126281
mmu-miR-324-5p	down	0.854296	0.126431
mmu-miR-28c_L+1	down	0.655965	0.126519
mmu-miR-3057-5p	down	-inf	0.126881
PC-3p-53679_24	up	3.9844	0.129231
mmu-miR-145a-5p	down	0.459362	0.129725
mmu-miR-378a-5p	down	0.780151	0.130284
mmu-miR-1930-5p	up	2.19294	0.130907
mmu-miR-351-5p_R-3	up	1.57546	0.132781
bta-miR-2478_L-2	down	0.576674	0.134307
mmu-miR-27b-3p	down	0.739948	0.13592
mmu-miR-342-3p	down	0.77914	0.137146
mmu-miR-466k	up	1.81824	0.137239
mmu-miR-19b-3p	up	1.43767	0.137248
mmu-miR-673-5p_R-1	up	1.38737	0.139475
mmu-miR-485-5p_R+1	up	1.24064	0.140019
mmu-miR-1188-5p	up	2.20034	0.140841
mmu-miR-29b-2-5p_R-2	down	0.807457	0.141397
mmu-miR-127-5p_R+1	up	1.33853	0.142572
mmu-miR-181c-3p_R-1	down	0.587003	0.142754
mmu-miR-369-5p	up	1.31678	0.144059
mmu-miR-1291	down	-inf	0.144615
mmu-miR-491-5p_R+1	up	1.72464	0.144831
pal-miR-182-5p_R-3	up	2.97666	0.145574
mmu-miR-1964-3p	down	0.694832	0.14578
mmu-miR-193b-5p	down	0.635004	0.147766
mmu-miR-674-3p_R-2	down	0.711383	0.148077
mmu-miR-181a-2-3p	down	0.664247	0.149161
mmu-miR-297a-5p_R+1	up	2.02141	0.149443
mmu-miR-669b-3p_L-1	up	1.83983	0.15026
mmu-miR-669p-3p_R-2	up	1.70462	0.150943
mmu-miR-219a-2-3p	up	inf	0.151448
mmu-miR-466m-3p_R-1_1ss14AG	up	1.58029	0.151596
rno-miR-215	down	0.643646	0.151621
cja-miR-9933_L-4	down	0.607415	0.152049
mmu-miR-3968_L-3_1ss14AT	down	0.667682	0.152574
mmu-miR-6939-3p	up	3.41135	0.152903
mmu-miR-146b-3p	down	0.0994222	0.153516
mmu-miR-12191-3p_L+1R-4	down	0.329583	0.153833
mmu-miR-150-3p_R-2	down	0.210407	0.154261
mmu-miR-218-5p	up	1.18436	0.154315
chi-miR-326-5p_1ss5GA	up	1.76149	0.154848
mmu-miR-301a-3p	up	1.46122	0.154966
mmu-miR-147-3p_R-1	up	1.7684	0.155976
cfa-miR-194_R+1	down	0.668137	0.156407
mmu-miR-297a-5p_1ss22TA	up	1.78886	0.157796
hsa-miR-378d_R+1	down	0.47428	0.15927
mmu-miR-3473e_R-3	down	0.53858	0.160216
mmu-miR-3473b_R-2	down	0.53858	0.160216
pal-miR-9993b-3p	down	0.561528	0.16157
mmu-miR-877-5p_R+3	up	1.55152	0.162638
mmu-miR-183-3p_L-1	up	1.53812	0.162928
mmu-miR-3068-5p_R-1	down	0.868018	0.163122
mmu-miR-125b-1-3p	down	0.587502	0.163276
mmu-miR-770-5p_R+1	up	2.08646	0.16464
mmu-miR-8112_L+1R+1	up	1.83417	0.164944
mmu-mir-28b-p5_1ss13AG	down	0.12717	0.166303
mmu-miR-664-5p_R+1	down	0.59678	0.167063
hsa-mir-1973-p3	down	0.419664	0.167065
mmu-miR-700-5p	up	1.16342	0.16712
mmu-miR-466c-5p_R-5	up	1.62862	0.16715
mmu-miR-330-3p_L-1	up	1.26759	0.167953
mmu-miR-5615-5p	up	inf	0.168118
mmu-miR-153-3p	up	inf	0.168641
mmu-miR-6994-5p_R-1	down	-inf	0.168795
mmu-miR-8094	down	-inf	0.168959
mmu-miR-3084-3p_R+1	up	inf	0.168975
eca-miR-296_R-3	up	1.54333	0.16909
mmu-miR-669o-5p	up	1.55385	0.169269
mmu-miR-1943-5p_L-1	down	0.794529	0.169289
mmu-miR-3109-3p_R-1	down	0.410086	0.169573
mmu-miR-381-3p	up	1.27995	0.169664
mmu-miR-669f-3p_1ss23TA	up	1.92793	0.169886
mmu-miR-669c-5p_1ss5TA	down	-inf	0.170024
mmu-miR-7669-5p_R-1	up	inf	0.170369
PC-5p-72771_11	down	-inf	0.170534
hsa-miR-6830-3p_L-3R-1_1ss5TC	up	inf	0.170731
hsa-miR-320d_1ss18GA	down	-inf	0.170816
mmu-miR-6983-5p	down	-inf	0.171331
mmu-miR-7013-3p_R-3	down	-inf	0.171603
mmu-miR-193a-3p_R-2	up	1.23296	0.171652
mmu-miR-92b-5p	down	-inf	0.171713
mmu-miR-32-3p	up	1.53934	0.17248
mmu-miR-363-3p_R+1	down	0.48983	0.172812
hsa-miR-1469_L-3R-1_1ss10GC	down	0.70591	0.172946
hsa-miR-4448_R-2_1ss6CG	down	-inf	0.173033
hsa-miR-378d_1ss19AT	down	-inf	0.173436
PC-5p-12732_260	down	0.355828	0.17349
mmu-miR-300-5p_L-1R+2	up	1.86381	0.173678
mmu-miR-224-3p_L+2R-3	up	5.68848	0.174097
mmu-miR-6997-3p_R-1	up	inf	0.174419
rno-mir-3543-1-p3_1ss22GT	up	inf	0.17445
mmu-miR-574-5p_R-2	down	0.864007	0.175204
rno-mir-193a-p5_1ss1GA	up	inf	0.175322
bta-miR-12034_L+1R-1_1ss2CT	up	inf	0.17554
mmu-miR-297b-3p_L+1R-1_1ss22TG	down	-inf	0.175916
mmu-mir-669d-2-p3_1ss22AT	down	-inf	0.175916
mmu-mir-669l-p3_1ss22AT	down	-inf	0.175916
mmu-miR-3070-2-3p	down	-inf	0.175916
mmu-miR-7013-5p_L-2R+2	down	-inf	0.175916
cpo-miR-424-5p_R-1_1ss4CT	down	-inf	0.175916
PC-3p-69168_12	up	inf	0.176546
mmu-miR-204-3p	down	-inf	0.176836
PC-3p-69494_12	down	-inf	0.176917
ocu-miR-373-3p_R+2	up	inf	0.177179
hsa-miR-4485-3p_R-2_1ss15CT	down	0.586398	0.177723
mmu-miR-6412_R-2_1ss15AT	down	0.459017	0.177868
mmu-mir-7070-p3	down	-inf	0.178275
eca-mir-8969-p5_1ss14GT	down	0.484797	0.178314
bta-miR-11987_L-2_1ss8TA	down	0.609901	0.178757
mmu-miR-466o-5p_R-2	up	1.63136	0.178935
PC-5p-115468_5	down	-inf	0.179257
mmu-miR-541-5p_R-3	up	1.2542	0.179403
mmu-miR-3080-3p	up	5.07465	0.179675
mmu-miR-128-3p	up	1.27817	0.179702
pal-mir-9226-p5_1ss18CA	down	0.548191	0.181582
mmu-miR-16-5p	down	0.814599	0.182287
mmu-let-7b-3p_1ss22CT	down	0.715506	0.182618
mmu-miR-704_R+1	up	2.00276	0.182953
mmu-miR-1843b-5p_L+1R-1	down	0.636792	0.184135
mmu-miR-701-5p	up	3.68334	0.184701
mmu-miR-675-3p_L-1	up	1.51543	0.184767
mmu-miR-106b-3p_R-2	up	1.10494	0.184944
mmu-miR-872-3p	down	0.834043	0.186299
PC-3p-45005_36	up	inf	0.18772
mmu-miR-6963-3p_R-1	up	inf	0.188483
PC-5p-63553_16	down	0.0942757	0.18889
mmu-miR-297b-5p_R+2	up	2.28657	0.189012
mmu-miR-154-3p	up	1.38046	0.189042
mmu-miR-297a-5p_R+1_1ss22TA	down	-inf	0.190984
mmu-mir-669f-p5_1	up	1.54357	0.19137
mmu-mir-669f-p3	up	1.54357	0.19137
mmu-mir-669f-p5_2	up	1.54357	0.19137
mmu-miR-700-3p	down	0.800937	0.193154
bta-miR-2478_L-2_1ss20AT	down	0.652949	0.194052
mmu-miR-409-3p	up	1.26927	0.194401
bta-miR-199c_L-1R+2_2	down	0.637771	0.194451
bta-miR-199c_L-1R+2_1	down	0.637771	0.194451
hsa-miR-141-3p_R+2	down	0.714351	0.194534
mmu-miR-544-5p	down	-inf	0.194579
hsa-mir-4454-p3_1ss20AT	down	-inf	0.195584
efu-miR-9226_L-1R-1	up	4.32922	0.195774
dno-miR-708-3p_1ss23AT	up	inf	0.195919
mmu-miR-323-5p_R-1	up	inf	0.196014
mmu-miR-1a-1-5p_R-1	down	-inf	0.196027
cgr-mir-1903-p3_1ss6TA	down	-inf	0.196077
mmu-miR-193a-5p	down	0.814643	0.196806
hsa-mir-4516-p3_1ss2CA	up	inf	0.196875
mmu-miR-466h-3p_R+5	up	6.0765	0.196935
mmu-miR-467e-5p_L-1R+2_1ss8TG	up	inf	0.197834
mmu-miR-1981-3p_R+1	up	1.12487	0.198179
mmu-miR-3071-3p	up	3.84762	0.199301
mmu-miR-132-3p	down	0.887774	0.199967
mmu-miR-138-1-3p_L-3R+2	down	-inf	0.200803
mmu-miR-466p-5p	up	1.66608	0.201035
PC-5p-70807_12	down	-inf	0.201468
mmu-miR-666-3p_R+1	up	2.26839	0.202813
hsa-miR-4448_R-1_1ss6CG	down	-inf	0.204558
mmu-miR-196a-1-3p_L+1R-1	down	0.222825	0.208078
mmu-miR-652-5p_R-1	down	0.456842	0.208539
mmu-miR-376c-5p_R+1_1ss19TG	up	2.40577	0.208997
mmu-miR-6978-3p_R-1	down	-inf	0.209557
mmu-miR-466p-5p_L-2R+3	up	1.58574	0.210235
mmu-miR-1187_R-2	up	3.66643	0.214042
bta-miR-11987_L-1R-2_1ss8TA	down	0.564692	0.214737
mmu-miR-6958-3p	down	-inf	0.215121
mmu-miR-877-3p	up	1.46544	0.215607
mmu-miR-342-5p	down	0.731997	0.216286
PC-3p-66290_14	down	-inf	0.217138
mmu-miR-340-5p	down	0.712273	0.218116
mmu-miR-493-3p	up	1.75691	0.218772
hsa-miR-320d_R+1	down	0.0909152	0.219818
mmu-mir-696-p3_2	up	inf	0.220354
mmu-mir-696-p3_1	up	inf	0.220354
mmu-mir-696-p3_3	up	inf	0.220354
mmu-miR-378d_1ss6CA	down	0.835008	0.22049
mmu-miR-1927_R-2	down	-inf	0.220492
mmu-miR-29b-3p	down	0.833368	0.221652
hsa-miR-378d_R+1_1ss20AG	down	0.808256	0.22207
mmu-mir-6236-p3_1ss2AG	down	0.401974	0.222496
mmu-mir-6236-p5	down	0.483641	0.222693
efu-mir-9277-p5	down	-inf	0.222787
mmu-miR-21c_R-3_1ss16GA	down	0.246781	0.223687
mmu-miR-21b_R-5_1ss4TC	down	0.246781	0.223687
mmu-miR-3535	down	0.76667	0.224084
mmu-miR-20a-5p	up	1.28587	0.228635
hsa-miR-141-3p_R+3	down	-inf	0.230485
mmu-miR-1668_R+1	up	2.56314	0.230818
PC-3p-72883_11	down	-inf	0.231748
PC-3p-5689_707	up	1.34275	0.232308
PC-3p-47528_32	up	11.4449	0.234168
mmu-miR-501-3p	up	1.11468	0.235186
pal-miR-9993a-3p_L+1_1	down	0.459103	0.236504
pal-miR-9993a-3p_L+1_2	down	0.459103	0.236504
pal-miR-9226-5p_L-3_1ss4AG	down	0.445458	0.237534
mmu-miR-6516-5p_R-1	up	2.05796	0.240069
eca-miR-17_R+2	up	1.44533	0.241967
ssc-mir-1285-p5	down	0.497748	0.242685
cgr-miR-1260_L+1_1ss10GA	down	-inf	0.243016
mmu-miR-212-3p_R-1	up	1.17152	0.244378
cgr-miR-1285_L+1R-7	down	-inf	0.245167
mmu-miR-1955-5p_R-2	down	-inf	0.245315
mmu-mir-6240-p3_1ss17GT	down	0.515463	0.245818
mmu-miR-185-3p	down	0.68417	0.247568
mmu-mir-669m-2-p5	up	1.49358	0.247796
mmu-miR-669b-5p	up	1.49358	0.247796
mmu-mir-669m-1-p5	up	1.49358	0.247796
hsa-mir-12136-p3_1ss4GA	up	3.06221	0.248072
mmu-miR-298-3p_R-2	up	1.88972	0.248235
mmu-miR-466h-5p_R-1	up	1.49307	0.248492
hsa-miR-1469_L-2R-1_1ss10GC	up	1.38404	0.248728
mmu-miR-3099-3p	up	1.47264	0.24923
mmu-miR-222-5p_L-1R+3	down	0.404706	0.250289
mmu-mir-370-p5	up	1.37768	0.25032
rno-mir-291b-p5	up	3.13715	0.250653
mmu-miR-802-5p	up	2.22333	0.251082
efu-miR-9277_L-3R+1	down	-inf	0.252199
mmu-miR-99b-3p_R-3	down	0.897013	0.253753
mdo-miR-26-5p_R+3	down	0.862673	0.254775
mmu-miR-30c-2-3p	down	0.815542	0.258352
mmu-miR-149-3p	up	5.82494	0.258822
mmu-miR-1954	up	3.07612	0.259554
mmu-miR-151-3p	down	0.913015	0.259831
mmu-miR-495-5p	up	2.5422	0.260483
mmu-mir-1946b-p5	down	-inf	0.260522
mmu-miR-6970-3p	up	3.07666	0.261876
mmu-miR-6395_R-3_1ss18GT	up	1.43035	0.263304
PC-3p-39632_47	up	3.00348	0.265407
pal-miR-9995-3p	down	0.711739	0.265423
ssc-mir-4335-p5_1ss1GA	up	2.43515	0.265704
hsa-mir-1469-p5_1ss3GC	down	-inf	0.267444
mmu-miR-3074-1-3p_R+1	down	0.308406	0.267687
mmu-miR-466f-5p_L-1R+2_4	up	2.15102	0.268219
mmu-miR-466f-5p_L-1R+2_2	up	2.15102	0.268219
mmu-miR-466f-5p_L-1R+2_3	up	2.15102	0.268219
mmu-miR-466f-5p_L-1R+2_1	up	2.15102	0.268219
bta-miR-2478_L-2R+1	down	0.521125	0.268759
mmu-miR-652-3p_R+1	down	0.910738	0.269282
PC-5p-73834_11	down	-inf	0.269609
mdo-miR-186-5p_R+2_2	up	1.2866	0.270568
mdo-miR-186-5p_R+2_1	up	1.2866	0.270568
mmu-miR-3102-3p	down	0.86009	0.270934
mmu-miR-345-3p_L+1R-1_1ss22AT	up	1.27407	0.27126
bta-mir-2904-2-p3_1ss13TC	down	0.258863	0.271347
bta-mir-2904-2-p5_1ss13TC	down	0.258863	0.271347
mmu-miR-93-3p_R+1	down	0.835127	0.271359
mmu-miR-21a-5p	down	0.739086	0.272546
mmu-miR-872-5p	down	0.857844	0.273136
mmu-miR-423-3p	down	0.885911	0.273314
mmu-miR-466f-5p_L-1R+1_2	up	1.72537	0.273928
mmu-miR-466f-5p_L-1R+1_1	up	1.72537	0.273928
mmu-miR-30d-5p_R+2	down	0.909909	0.274921
mmu-miR-16-1-3p	down	0.862391	0.278077
mmu-miR-362-3p_R-1	down	0.923863	0.278502
ssc-mir-1285-p3_1ss22TA	up	1.15182	0.279297
PC-3p-25694_101	down	0.0487557	0.27942
mmu-let-7f-5p	down	0.880007	0.279796
PC-3p-7726_483	down	0.24108	0.280103
mmu-let-7c-1-3p	down	0.537629	0.280375
mmu-miR-297b-3p_L+1R-1_1ss22TA	up	1.76011	0.280756
mmu-miR-361-5p	up	1.09451	0.281132
bta-mir-2904-2-p3_1ss15TC	down	0.262172	0.281872
bta-miR-11987_L-3_1ss8TA	down	0.737768	0.282063
mmu-miR-25-3p	down	0.892893	0.282941
mmu-mir-669f-p3_1ss24TA	up	1.66415	0.282988
PC-5p-24296_110	down	0.501649	0.283059
PC-3p-49362_29	up	7.45747	0.283821
mmu-miR-201-5p_R-1	up	5.29205	0.284057
PC-3p-59784_18	down	0.215693	0.28821
mmu-mir-712-p5	down	0.411598	0.289433
cja-miR-9933_L-2	down	0.643267	0.292374
mmu-miR-106b-5p	up	1.1442	0.295162
cpo-miR-106a-5p	up	2.12259	0.295791
hsa-miR-7977_1ss6AG	down	0.654122	0.296203
mmu-miR-2137_L-2R-1_1ss16AG	up	1.28641	0.296448
pal-miR-9226-5p_L-3_1ss4AT	down	0.414423	0.297581
mmu-let-7c-2-3p_1ss22CT	down	0.907341	0.29803
mmu-miR-215-5p	down	0.740499	0.299183
mmu-miR-7018-3p_R-1	up	1.63379	0.301952
hsa-miR-151b_R+4	down	0.836409	0.301987
PC-3p-23160_119	down	0.0395697	0.303436
mmu-miR-297b-5p	up	1.48901	0.303607
PC-5p-41374_43	down	0.477931	0.305082
sha-mir-199a-p5	down	0.64951	0.306627
bta-miR-2478_L-1	down	0.527881	0.306843
mmu-miR-129-2-3p	down	0.544469	0.307981
hsa-miR-4508_L-1R+2	down	0.508338	0.308297
mmu-miR-148b-5p_R-1	up	1.1615	0.310971
mmu-miR-7219-3p	down	0.484757	0.311264
rno-miR-351-5p_R+1_1ss24GA	up	2.38255	0.311497
mmu-mir-1983-p5_1ss1GA	up	1.41583	0.314829
mmu-miR-206-3p	down	0.455892	0.315478
PC-3p-12655_262	down	0.497369	0.317071
hsa-miR-297_R+2	up	1.65091	0.317276
mmu-miR-6899-3p	down	0.342615	0.318548
mmu-miR-19a-3p	up	1.3303	0.320247
mmu-miR-1941-3p_R+1	up	3.516	0.320961
mmu-miR-15a-3p_1ss22AT	down	0.913708	0.324039
hsa-miR-378g	down	0.412035	0.32466
mmu-mir-690-p3	down	0.650086	0.324735
mmu-miR-760-3p_R+2	up	1.36607	0.327662
mmu-miR-6896-5p_L+1R-1	down	0.411045	0.327884
mmu-miR-152-3p	down	0.92011	0.329678
mmu-miR-152-5p	up	1.18087	0.331192
mdo-miR-196a-5p_R+1	down	0.483848	0.332591
bta-mir-2285cr-1-p5_1ss17TG	down	0.565494	0.334361
bta-mir-2285cm-p5_1ss17TG	down	0.565494	0.334361
mmu-miR-26a-2-3p	up	1.20114	0.334936
mmu-miR-134-3p_R+1	up	1.35295	0.335976
PC-3p-35042_60	down	0.550915	0.336085
mmu-miR-544-3p_1ss22CT	up	2.10517	0.336665
mmu-miR-130a-5p	down	0.67114	0.337504
mmu-miR-219a-5p_R+2	down	0.773571	0.338775
PC-3p-33744_64	down	0.327297	0.339539
mmu-miR-673-3p_R-1	up	1.34207	0.339889
mmu-miR-501-5p_R-1	up	1.18933	0.342092
hsa-miR-4454_L-2	down	0.743405	0.343053
PC-3p-72524_11	up	inf	0.343436
mmu-miR-384-5p	up	inf	0.343436
mmu-miR-100-3p	up	inf	0.343436
mml-mir-518c-p5_1ss14TA	up	inf	0.343436
rno-mir-6331-p3	up	inf	0.343436
PC-3p-82290_7	up	inf	0.343436
PC-5p-85290_7	up	inf	0.343436
mmu-miR-466f-5p_L-2R+3	up	inf	0.343436
PC-5p-80082_8	up	inf	0.343436
mmu-miR-1298-5p	up	inf	0.343436
cpo-miR-155-5p_R-1	up	inf	0.343436
PC-5p-95371_6	up	inf	0.343436
PC-5p-97911_6	up	inf	0.343436
mmu-miR-3097-3p_R-1	up	inf	0.343436
PC-3p-87601_6	up	inf	0.343436
PC-3p-85230_7	up	inf	0.343436
PC-3p-79436_8	up	inf	0.343436
PC-3p-83690_7	up	inf	0.343436
mmu-miR-6997-5p	up	inf	0.343436
PC-5p-117903_5	up	inf	0.343436
PC-3p-131348_5	up	inf	0.343436
PC-5p-85518_7	up	inf	0.343436
PC-5p-84419_7	up	inf	0.343436
PC-3p-85129_7	up	inf	0.343436
PC-3p-86881_7	up	inf	0.343436
PC-5p-84433_7	up	inf	0.343436
PC-5p-83141_7	up	inf	0.343436
mmu-mir-5114-p3_1ss22AT	up	inf	0.343436
mmu-miR-7063-5p	up	inf	0.343436
PC-5p-103679_5	up	inf	0.343436
PC-3p-126566_5	up	inf	0.343436
PC-5p-111286_5	up	inf	0.343436
mmu-miR-1199-5p	up	inf	0.343436
PC-3p-89314_6	up	inf	0.343436
PC-5p-87646_6	up	inf	0.343436
mmu-miR-496a-5p_L-1R+2	up	inf	0.343436
PC-5p-80058_8	up	inf	0.343436
rno-miR-676_R-2	up	inf	0.343436
PC-3p-94464_6	up	inf	0.343436
PC-5p-87334_6	up	inf	0.343436
PC-5p-92012_6	up	inf	0.343436
PC-3p-91912_6	up	inf	0.343436
mmu-miR-344e-3p	up	inf	0.343436
mmu-mir-692-2-p3_1ss17GA	up	inf	0.343436
mmu-miR-6715-5p_R-2	up	inf	0.343436
eca-mir-9182-p3	up	inf	0.343436
hsa-mir-8082-p5_1ss13CT	up	inf	0.343436
PC-3p-92894_6	up	inf	0.343436
PC-5p-89395_6	up	inf	0.343436
PC-3p-89083_6	up	inf	0.343436
PC-5p-88360_6	up	inf	0.343436
PC-3p-95989_6	up	inf	0.343436
PC-5p-89126_6	up	inf	0.343436
PC-3p-92831_6	up	inf	0.343436
mmu-miR-592-5p_L-1	up	inf	0.343436
PC-5p-96893_6	up	inf	0.343436
mmu-miR-669f-3p_R-1_1ss22AT	up	inf	0.343436
mmu-miR-6516-3p_L-3R+2	up	inf	0.343436
PC-3p-110165_5	up	inf	0.343436
PC-3p-122436_5	up	inf	0.343436
PC-5p-120531_5	up	inf	0.343436
PC-5p-122600_5	up	inf	0.343436
ocu-miR-373-3p_R+1	up	inf	0.343436
mmu-miR-301b-5p_R-3	up	inf	0.343436
PC-5p-105051_5	up	inf	0.343436
mmu-miR-1231-5p_L-1	up	inf	0.343436
mmu-miR-6925-3p_L+2R+1	up	inf	0.343436
rno-miR-653-5p_R+1	up	inf	0.343436
PC-5p-115573_5	up	inf	0.343436
PC-3p-116321_5	up	inf	0.343436
PC-5p-116807_5	up	inf	0.343436
PC-3p-113005_5	up	inf	0.343436
PC-3p-130166_5	up	inf	0.343436
PC-3p-113094_5	up	inf	0.343436
PC-3p-131990_5	up	inf	0.343436
mmu-mir-8114-p5	up	inf	0.343436
PC-5p-123289_5	up	inf	0.343436
mmu-mir-703-p5_1ss12AG	up	inf	0.343436
PC-5p-111194_5	up	inf	0.343436
PC-5p-105331_5	up	inf	0.343436
PC-5p-109127_5	up	inf	0.343436
PC-3p-118489_5	up	inf	0.343436
PC-5p-130658_5	up	inf	0.343436
PC-5p-117555_5	up	inf	0.343436
PC-3p-108222_5	up	inf	0.343436
PC-5p-117744_5	up	inf	0.343436
PC-5p-117788_5	up	inf	0.343436
PC-3p-104142_5	up	inf	0.343436
PC-5p-107304_5	up	inf	0.343436
PC-3p-130178_5	up	inf	0.343436
PC-5p-116366_5	up	inf	0.343436
PC-3p-126171_5	up	inf	0.343436
PC-5p-121135_5	up	inf	0.343436
PC-3p-107455_5	up	inf	0.343436
PC-5p-125282_5	up	inf	0.343436
PC-3p-101044_5	up	inf	0.343436
PC-3p-129442_5	up	inf	0.343436
PC-3p-110674_5	up	inf	0.343436
PC-5p-110643_5	up	inf	0.343436
PC-5p-111412_5	up	inf	0.343436
PC-5p-127976_5	up	inf	0.343436
PC-5p-127432_5	up	inf	0.343436
PC-5p-107796_5	up	inf	0.343436
mmu-miR-122-3p	up	inf	0.343436
hsa-miR-450a-5p_R+3	up	inf	0.343436
PC-3p-89583_6	up	inf	0.343436
PC-5p-95491_6	up	inf	0.343436
PC-5p-92510_6	up	inf	0.343436
mmu-miR-3084-5p	up	inf	0.343436
mmu-miR-6937-3p_R-4	up	inf	0.343436
mmu-miR-7057-3p	up	inf	0.343436
PC-3p-100575_5	up	inf	0.343436
PC-5p-107854_5	up	inf	0.343436
PC-3p-109494_5	up	inf	0.343436
PC-5p-123081_5	up	inf	0.343436
PC-3p-121454_5	up	inf	0.343436
PC-5p-106572_5	up	inf	0.343436
PC-5p-118885_5	up	inf	0.343436
pal-mir-9226-p5_1ss18CG	up	inf	0.343436
PC-3p-91466_6	up	inf	0.343436
rno-miR-1956-3p_L+3R+2	up	inf	0.343436
mmu-miR-1966-5p_R-5	up	inf	0.343436
mmu-miR-3069-3p	up	inf	0.343436
PC-3p-117378_5	up	inf	0.343436
PC-3p-105872_5	up	inf	0.343436
PC-3p-117702_5	up	inf	0.343436
PC-5p-130576_5	up	inf	0.343436
PC-3p-123396_5	up	inf	0.343436
PC-5p-109767_5	up	inf	0.343436
mmu-miR-466f-3p_L-1R+3_1	up	inf	0.343436
mmu-miR-466f-3p_L-1R+3_2	up	inf	0.343436
mmu-miR-297b-3p_L+1R-2_1ss21AT	up	inf	0.343436
mmu-miR-669c-3p_L-1R+2	up	inf	0.343436
mml-miR-297_R+1_1ss20TA	up	inf	0.343436
PC-5p-126525_5	up	inf	0.343436
mmu-miR-181d-3p_L-1	up	inf	0.343436
mmu-miR-6940-3p_R-1	up	inf	0.343436
PC-3p-114414_5	up	inf	0.343436
PC-3p-129068_5	up	inf	0.343436
PC-3p-106265_5	up	inf	0.343436
PC-5p-110973_5	up	inf	0.343436
PC-3p-113479_5	up	inf	0.343436
PC-3p-112401_5	up	inf	0.343436
PC-5p-117842_5	up	inf	0.343436
PC-5p-111004_5	up	inf	0.343436
PC-5p-133744_5	up	inf	0.343436
PC-5p-106097_5	up	inf	0.343436
PC-3p-102140_5	up	inf	0.343436
PC-3p-131276_5	up	inf	0.343436
PC-3p-108306_5	up	inf	0.343436
PC-3p-130571_5	up	inf	0.343436
PC-3p-110722_5	up	inf	0.343436
PC-5p-113179_5	up	inf	0.343436
mmu-miR-297b-3p_L+1R+1_1	up	inf	0.343436
mmu-miR-297b-3p_L+1R+1_2	up	inf	0.343436
mmu-miR-297b-5p_L+2	up	inf	0.343436
mmu-miR-466f-3p_L-1R+4_5	up	inf	0.343436
mmu-miR-466f-3p_L-1R+4_1	up	inf	0.343436
mmu-miR-466f-3p_L-1R+4_2	up	inf	0.343436
mmu-miR-466f-3p_L-1R+4_3	up	inf	0.343436
mmu-miR-466f-3p_L-1R+4_4	up	inf	0.343436
mmu-mir-1946a-p3_1ss6CG	up	inf	0.343436
mmu-miR-106a-5p_R+1	down	-inf	0.343436
mmu-miR-135a-2-3p	down	-inf	0.343436
mmu-miR-146a-3p_R-3	down	-inf	0.343436
mmu-miR-218-1-3p_R-1	down	-inf	0.343436
mmu-miR-297c-5p_R+1	down	-inf	0.343436
mmu-miR-297a-5p_L+1	down	-inf	0.343436
mmu-miR-297b-3p_L+1R-2_1ss9AG	down	-inf	0.343436
mmu-miR-297b-3p_L+1_1ss9AG	down	-inf	0.343436
mmu-miR-297b-5p_L+2R-3	down	-inf	0.343436
mmu-miR-297b-3p_1ss8AG	down	-inf	0.343436
mmu-miR-302b-5p_R-1	down	-inf	0.343436
mmu-miR-341-3p_R+1_1ss21TG	down	-inf	0.343436
mmu-mir-341-p5	down	-inf	0.343436
mmu-miR-363-5p	down	-inf	0.343436
mmu-miR-374c-5p_R-1	down	-inf	0.343436
mmu-miR-466f-3p_R+3	down	-inf	0.343436
mmu-miR-466m-3p_1ss22AT	down	-inf	0.343436
mmu-miR-466i-5p_L-1R-1	down	-inf	0.343436
mmu-miR-466f-3p_L-1R+5	down	-inf	0.343436
mmu-miR-466l-5p	down	-inf	0.343436
mmu-miR-466c-5p_L-1R-3_1ss20CG	down	-inf	0.343436
mmu-miR-466c-5p_R-2_1ss22TG	down	-inf	0.343436
mmu-miR-467f_R+1_1ss8CA	down	-inf	0.343436
mmu-miR-467e-5p_L-1R+1_1ss3AG	down	-inf	0.343436
mmu-mir-494-p5	down	-inf	0.343436
mmu-miR-497b_L-1	down	-inf	0.343436
ptr-miR-1322_L-1	down	-inf	0.343436
mmu-miR-669l-5p_1ss1AG	down	-inf	0.343436
mmu-miR-669d-3p_R+1	down	-inf	0.343436
mmu-miR-669d-5p_L-1R+2	down	-inf	0.343436
mmu-miR-669c-5p_1ss2TG	down	-inf	0.343436
mmu-miR-669c-5p_1ss5TC	down	-inf	0.343436
mmu-miR-669f-3p_L-1R+1_2	down	-inf	0.343436
mmu-miR-669f-3p_R-2_1ss21TA	down	-inf	0.343436
mmu-miR-669c-5p_L-3R+2	down	-inf	0.343436
mmu-miR-669f-3p_R+1	down	-inf	0.343436
mmu-mir-669d-p5	down	-inf	0.343436
mmu-miR-669f-3p_L-2R+1	down	-inf	0.343436
mmu-miR-669f-3p_L-1R+1_1	down	-inf	0.343436
mmu-miR-694_R+4	down	-inf	0.343436
mmu-miR-802-3p_R+1	down	-inf	0.343436
mmu-miR-879-3p_L-1R+1	down	-inf	0.343436
mmu-mir-1195-p3_1ss20AG	down	-inf	0.343436
mmu-miR-1231-3p_R-1	down	-inf	0.343436
mmu-miR-1258-3p_R-4	down	-inf	0.343436
mmu-miR-1929-5p_L-1	down	-inf	0.343436
mmu-mir-1938-p3_1ss23CT	down	-inf	0.343436
mmu-miR-1941-5p_R-1	down	-inf	0.343436
mmu-miR-1948-5p_L-1R+2	down	-inf	0.343436
mmu-miR-1969_R+2	down	-inf	0.343436
mmu-miR-3057-3p	down	-inf	0.343436
mmu-miR-3070-3p_R+1	down	-inf	0.343436
mmu-miR-3089-3p	down	-inf	0.343436
mmu-miR-3091-3p_R-1_1ss21AT	down	-inf	0.343436
mmu-mir-3103-p3	down	-inf	0.343436
mmu-miR-3109-5p_R-1_1ss23CA	down	-inf	0.343436
mmu-mir-3472-p5	down	-inf	0.343436
mmu-miR-3473g_R+2	down	-inf	0.343436
mmu-miR-5101_R+1	down	-inf	0.343436
mmu-miR-5113_L+1	down	-inf	0.343436
mmu-miR-5123_R-1	down	-inf	0.343436
mmu-miR-5129-5p	down	-inf	0.343436
mmu-miR-5129-3p_R+1	down	-inf	0.343436
mmu-miR-5132-5p_L-1R+2	down	-inf	0.343436
mmu-miR-5709-5p	down	-inf	0.343436
mmu-miR-6540-3p	down	-inf	0.343436
mmu-miR-6546-5p	down	-inf	0.343436
mmu-miR-6546-3p_L+1	down	-inf	0.343436
mmu-miR-6925-5p_L+2R-2	down	-inf	0.343436
mmu-mir-6946-p3	down	-inf	0.343436
mmu-miR-6970-5p_R-1	down	-inf	0.343436
mmu-miR-6983-3p_R-3	down	-inf	0.343436
mmu-miR-6994-3p	down	-inf	0.343436
mmu-miR-7024-3p_R-3	down	-inf	0.343436
mmu-miR-7045-3p	down	-inf	0.343436
mmu-miR-7064-5p_L-1	down	-inf	0.343436
mmu-miR-7069-3p	down	-inf	0.343436
mmu-miR-7081-3p	down	-inf	0.343436
mmu-miR-7213-5p_R-1	down	-inf	0.343436
mmu-miR-7238-5p	down	-inf	0.343436
mmu-miR-7661-3p	down	-inf	0.343436
mmu-miR-7682-3p	down	-inf	0.343436
mmu-miR-7689-3p	down	-inf	0.343436
mmu-miR-9769-3p_1ss22CT	down	-inf	0.343436
mmu-miR-12182-3p_L-1	down	-inf	0.343436
hsa-mir-1244-2-p5	down	-inf	0.343436
tch-miR-181c-5p_R+4	down	-inf	0.343436
cgr-miR-1260_L-1R+2_2	down	-inf	0.343436
pal-miR-9995-3p_L+1_2	down	-inf	0.343436
hsa-miR-378g_1ss16AG	down	-inf	0.343436
hsa-miR-378g_R-1	down	-inf	0.343436
bta-miR-877_R+5	down	-inf	0.343436
bta-mir-1246-p3_1ss20GA	down	-inf	0.343436
cgr-miR-1260_L-1R+2_1	down	-inf	0.343436
cgr-miR-1260_L-1R+2_4	down	-inf	0.343436
cgr-miR-1260_L-1R+2_3	down	-inf	0.343436
bta-miR-2478_L-1_1ss2TG	down	-inf	0.343436
bta-mir-3533-p3_1ss6GA	down	-inf	0.343436
hsa-miR-4286_R+3	down	-inf	0.343436
hsa-miR-4492_R+1	down	-inf	0.343436
pal-miR-9226-5p_L-4_1ss6TC	down	-inf	0.343436
pal-miR-9993b-3p_1ss1AT	down	-inf	0.343436
pal-miR-9995-3p_L+1_1	down	-inf	0.343436
cpo-miR-154-5p_R+2	down	-inf	0.343436
ppy-miR-320e_R-4_1ss18GA	down	-inf	0.343436
ptr-miR-378b_R+2_1ss14GT	down	-inf	0.343436
efu-miR-495_R+1_1ss23TA	down	-inf	0.343436
ptr-miR-877_R+3	down	-inf	0.343436
hsa-miR-10400-5p_R-3_1ss12GA	down	-inf	0.343436
PC-3p-111040_5	down	-inf	0.343436
PC-3p-102495_5	down	-inf	0.343436
PC-3p-111564_5	down	-inf	0.343436
PC-3p-122446_5	down	-inf	0.343436
PC-3p-103201_5	down	-inf	0.343436
PC-5p-86733_7	down	-inf	0.343436
PC-3p-90353_6	down	-inf	0.343436
PC-3p-122547_5	down	-inf	0.343436
PC-5p-121778_5	down	-inf	0.343436
PC-5p-119457_5	down	-inf	0.343436
PC-3p-82361_7	down	-inf	0.343436
PC-3p-126810_5	down	-inf	0.343436
PC-5p-114819_5	down	-inf	0.343436
PC-5p-125149_5	down	-inf	0.343436
PC-5p-105112_5	down	-inf	0.343436
PC-5p-124091_5	down	-inf	0.343436
PC-3p-110372_5	down	-inf	0.343436
PC-5p-104800_5	down	-inf	0.343436
PC-5p-99661_5	down	-inf	0.343436
PC-3p-101832_5	down	-inf	0.343436
PC-3p-101946_5	down	-inf	0.343436
PC-5p-114672_5	down	-inf	0.343436
PC-3p-125270_5	down	-inf	0.343436
PC-3p-114371_5	down	-inf	0.343436
PC-5p-113709_5	down	-inf	0.343436
PC-3p-128303_5	down	-inf	0.343436
PC-3p-71455_11	down	-inf	0.343436
PC-3p-110717_5	down	-inf	0.343436
PC-3p-122136_5	down	-inf	0.343436
PC-3p-85857_7	down	-inf	0.343436
PC-5p-95488_6	down	-inf	0.343436
PC-3p-99224_6	down	-inf	0.343436
PC-5p-125607_5	down	-inf	0.343436
PC-3p-118767_5	down	-inf	0.343436
PC-5p-114039_5	down	-inf	0.343436
PC-5p-124999_5	down	-inf	0.343436
PC-3p-124598_5	down	-inf	0.343436
PC-5p-96184_6	down	-inf	0.343436
PC-5p-112368_5	down	-inf	0.343436
PC-3p-94589_6	down	-inf	0.343436
PC-3p-107875_5	down	-inf	0.343436
PC-5p-116048_5	down	-inf	0.343436
PC-5p-88569_6	down	-inf	0.343436
PC-5p-91488_6	down	-inf	0.343436
PC-5p-96617_6	down	-inf	0.343436
PC-5p-133592_5	down	-inf	0.343436
PC-3p-132605_5	down	-inf	0.343436
PC-3p-118649_5	down	-inf	0.343436
PC-3p-128024_5	down	-inf	0.343436
PC-3p-128020_5	down	-inf	0.343436
PC-3p-100066_5	down	-inf	0.343436
PC-5p-82071_7	down	-inf	0.343436
PC-3p-132042_5	down	-inf	0.343436
PC-5p-116116_5	down	-inf	0.343436
PC-3p-95853_6	down	-inf	0.343436
PC-5p-94277_6	down	-inf	0.343436
PC-5p-121404_5	down	-inf	0.343436
PC-5p-118377_5	down	-inf	0.343436
PC-3p-94993_6	down	-inf	0.343436
PC-3p-112210_5	down	-inf	0.343436
PC-3p-105323_5	down	-inf	0.343436
PC-3p-108480_5	down	-inf	0.343436
PC-3p-95254_6	down	-inf	0.343436
PC-5p-92346_6	down	-inf	0.343436
PC-5p-82228_7	down	-inf	0.343436
PC-3p-129270_5	down	-inf	0.343436
PC-3p-102513_5	down	-inf	0.343436
PC-3p-85959_7	down	-inf	0.343436
PC-3p-132444_5	down	-inf	0.343436
PC-5p-125960_5	down	-inf	0.343436
PC-3p-118335_5	down	-inf	0.343436
PC-5p-101319_5	down	-inf	0.343436
PC-5p-124872_5	down	-inf	0.343436
PC-3p-131100_5	down	-inf	0.343436
PC-3p-86747_7	down	-inf	0.343436
PC-5p-123246_5	down	-inf	0.343436
PC-5p-120739_5	down	-inf	0.343436
PC-3p-81481_8	down	-inf	0.343436
PC-5p-102991_5	down	-inf	0.343436
PC-3p-88162_6	down	-inf	0.343436
mmu-miR-742-3p_R-1	down	0.415736	0.345878
mmu-let-7i-5p	down	0.927818	0.34696
mmu-miR-193b-3p	up	1.12376	0.347093
mmu-miR-328-3p	up	1.07823	0.348247
mmu-mir-3963-p5_1ss17TC	down	0.582809	0.349796
mmu-miR-191-5p_R-1	down	0.950023	0.35028
mdo-miR-106-5p	up	3.40932	0.351343
hsa-miR-1248_R-4	down	0.489465	0.351352
hsa-miR-4454_L-1_1ss2GA	up	1.70683	0.354287
mmu-miR-3095-3p	down	0.679728	0.354448
mmu-miR-669f-3p	up	1.37581	0.356475
mmu-miR-344-3p	down	0.746992	0.358203
PC-3p-15240_208	down	0.752067	0.358307
mmu-miR-184-3p	down	0.820366	0.362115
mmu-miR-24-1-5p_R-3	down	0.646189	0.362476
pal-mir-9226-p3_1ss18CT_1	down	0.635736	0.362787
pal-mir-9226-p5_1ss18CT	down	0.635736	0.362787
pal-mir-9226-p3_1ss18CT_2	down	0.635736	0.362787
mmu-miR-504-5p_L-1	down	0.482467	0.364395
bta-miR-12034_L-1_1ss19TG	up	1.45331	0.364809
mmu-miR-6481_R-1	up	1.39437	0.364927
mmu-miR-6239_R-2_1ss6TG	down	0.578429	0.366782
mdo-miR-22-3p_R+1	down	0.527168	0.366857
mmu-miR-155-5p	up	1.26403	0.367266
mmu-miR-7091-5p_R-1	up	1.91156	0.368246
mmu-miR-3061-3p	down	0.346927	0.368641
mmu-miR-301b-3p	up	1.36584	0.369554
cgr-miR-1260	down	0.814491	0.369971
bta-miR-424-5p_1ss19TG	up	1.56149	0.373812
mmu-miR-470-5p	down	0.688782	0.375609
efu-mir-9226-p3_1ss17GA_1	down	0.594474	0.375888
efu-mir-9226-p5_1ss17GA_1	down	0.594474	0.375888
efu-mir-9226-p3_1ss17GA_3	down	0.594474	0.375888
efu-mir-9226-p5_1ss17GA_2	down	0.594474	0.375888
efu-mir-9226-p3_1ss17GA_2	down	0.594474	0.375888
efu-mir-9226-p5_1ss17GA_3	down	0.594474	0.375888
bta-miR-2478_L-2_1ss18CA	down	0.316434	0.376985
mmu-miR-702-3p_R-2	up	1.38208	0.377639
mmu-miR-6933-5p	up	1.87667	0.378388
PC-3p-9127_389	up	1.38345	0.38191
mmu-miR-5126_L+1R-5	up	1.15589	0.381942
mmu-miR-302d-3p	up	1.68536	0.382479
mmu-miR-132-5p_L-1R+1	up	1.1235	0.382844
mmu-miR-302b-3p	up	1.7719	0.386147
PC-3p-3056_1597	up	1.22697	0.386179
bta-miR-11987_L-1R-1_1ss8TA	down	0.740566	0.387679
mmu-miR-7b-5p	up	2.21095	0.387844
mmu-miR-505-5p	up	2.56965	0.390443
mmu-miR-129-5p	down	0.47494	0.39249
mmu-miR-465b-3p	down	0.723221	0.39369
dno-miR-24b-3p	down	0.731866	0.394721
mmu-miR-16-2-3p	up	1.16812	0.395577
mmu-mir-302a-p5	up	1.78844	0.399681
pal-miR-9226-5p_L-5R+1	down	0.619953	0.400075
pal-miR-182-5p_R-2_1ss22AC	up	2.88198	0.401552
mmu-let-7c-2-3p_R-1	down	0.897044	0.401586
efu-mir-9226-p3_1ss17GT	down	0.348613	0.402543
mmu-miR-3473h-5p	up	2.26963	0.403485
mmu-miR-669c-5p_L+1	up	1.7781	0.404111
mmu-miR-1968-5p_R-2	down	0.442098	0.40582
cfa-miR-194_R+2	down	0.496021	0.411458
pal-miR-9993a-3p_1ss18AT	up	3.00715	0.413221
mmu-miR-297b-5p_R-1	up	1.38083	0.415732
cgr-miR-1260_1ss3CA	down	0.517507	0.416924
mmu-miR-215-3p	down	0.737921	0.41915
mmu-miR-495-3p	up	1.14897	0.422748
mmu-miR-7043-3p	down	0.396268	0.423972
PC-5p-54368_23	up	2.78806	0.424483
mmu-mir-328-p5	up	1.19915	0.424912
mmu-mir-3470b-p3_1ss13CT	down	0.445	0.426563
mmu-miR-137-3p	up	2.19042	0.428402
mmu-miR-465b-5p	down	0.726628	0.428581
mmu-miR-1195_L-2R-3_1ss20CG	down	0.384918	0.428757
pal-miR-9226-5p_L-3	down	0.750459	0.43183
mmu-miR-465a-5p	down	0.715112	0.433411
cgr-miR-1260_1ss10CT	up	5.87037	0.43342
cgr-miR-1260_1ss18AC	down	0.550139	0.433483
bta-miR-199c_R+2	down	0.663138	0.434733
PC-3p-6341_615	up	1.25053	0.435004
mmu-mir-3102-p5	down	0.726324	0.435319
mmu-miR-190b-5p	up	1.21242	0.439049
mmu-mir-101b-p5	up	5.52422	0.439838
mmu-miR-200c-5p	down	0.730646	0.441678
mmu-miR-1933-3p	up	2.17473	0.441918
mmu-mir-466d-p5	up	5.40757	0.442208
cja-mir-9984-2-p5_1ss13TC	down	0.548443	0.442214
mmu-miR-370-3p	down	0.860062	0.442303
mmu-miR-543-3p	up	1.15113	0.442909
hsa-miR-1268a_1ss10TG	down	0.703148	0.44418
mmu-miR-669c-5p_1ss1AG	up	1.64082	0.445768
mmu-miR-3064-3p	up	4.94493	0.452846
mmu-miR-33-5p_R-1	down	0.827518	0.453357
mmu-miR-7068-3p	up	1.85664	0.454022
mmu-let-7d-3p	down	0.934873	0.456979
mmu-mir-881-p5	up	1.63072	0.457005
mmu-miR-22-5p_R-1	up	1.05773	0.459466
mmu-miR-93-5p	up	1.09603	0.460577
mmu-miR-188-5p_R+1	up	1.17221	0.463413
mmu-miR-6911-3p	down	0.565994	0.465115
mmu-miR-485-3p_R+1	up	1.15624	0.466446
mmu-miR-669l-5p_R-4_1ss2GC	up	1.47722	0.468348
bta-miR-11987_L-1_1ss8TA	down	0.673811	0.468711
mmu-miR-98-3p	down	0.758732	0.468943
mmu-miR-181a-1-3p	down	0.840604	0.470112
mmu-miR-34b-5p	up	1.57362	0.470742
mmu-miR-196a-2-3p_R+1	up	2.40368	0.471188
mmu-miR-743a-3p	down	0.763123	0.472197
mmu-miR-350-3p	up	1.06556	0.47395
mmu-miR-297b-3p_L+1R-1_1ss9AG	up	1.90454	0.474563
ssc-mir-4332-p5_1ss17CT	up	2.44876	0.475416
hsa-miR-4791_R+1	down	0.421648	0.476079
mmu-miR-7021-5p_L+2R-2	up	1.76197	0.47687
mmu-miR-465c-5p	down	0.755839	0.478433
cgr-miR-532-5p_R+2_2	down	0.676284	0.479345
cgr-miR-532-5p_R+2_1	down	0.676284	0.479345
cja-miR-9933_L-6_1ss12AT	down	0.767719	0.480061
mmu-miR-302c-5p_L-2R+1	down	0.413079	0.481731
mmu-miR-874-3p_R+1	down	0.834589	0.482606
bta-miR-2478_L-1_1ss11TC	up	1.95159	0.48261
PC-3p-56998_21	up	2.3243	0.483679
mmu-miR-130b-3p	up	1.11483	0.486658
mmu-miR-3061-5p_R-1	up	2.30664	0.486875
mmu-miR-741-3p	down	0.7809	0.487051
mmu-miR-615-3p_R-1	down	0.766845	0.489015
mmu-miR-103-2-5p_R+1	up	1.32102	0.491163
mmu-miR-1306-3p_R+1	up	1.16038	0.494307
mmu-miR-3060-3p_L-1R+2	up	3.74389	0.494644
cfa-miR-30d_R+2	up	1.55639	0.496476
mmu-miR-1966-3p_R+1	down	0.493641	0.498152
pal-miR-9226-5p_L-4	down	0.856624	0.500795
hsa-miR-378c_R-4_1ss16AG	down	0.479562	0.50268
PC-5p-10540_328	down	0.729202	0.503603
mmu-mir-696-p5	down	0.49589	0.504448
mmu-miR-466j	up	2.10108	0.505111
mmu-miR-742-5p	up	3.53497	0.505235
mmu-miR-331-5p_R-1	down	0.917858	0.505846
mdo-miR-152-3p_R+3	up	1.21647	0.506589
PC-5p-61874_17	up	2.31062	0.507061
mmu-miR-23b-5p_R-3	down	0.709235	0.508
mmu-miR-1198-5p	down	0.951827	0.50854
mmu-miR-883b-3p_R+1	up	1.82741	0.510332
mmu-miR-330-5p_R-1	up	1.11249	0.510762
mmu-miR-455-3p_R+1	down	0.863856	0.516855
mmu-miR-8103_R+1	up	3.32858	0.517179
PC-3p-73944_11	down	0.43467	0.517803
mmu-mir-1961-p5_1ss2AC	down	0.491068	0.51811
mmu-miR-219a-5p	up	2.21125	0.519139
cgr-miR-2424_L-7	down	0.58395	0.520302
mmu-miR-488-3p	down	0.603693	0.521843
mmu-miR-19b-1-5p	up	1.55149	0.522992
mmu-miR-551b-3p_R+1	up	3.18836	0.526291
PC-3p-33026_66	up	1.42943	0.530085
mmu-miR-331-3p_R-1	up	1.05137	0.530127
mmu-miR-151-5p	down	0.911771	0.53501
pal-miR-9993b-3p_L+1	down	0.658426	0.537669
mmu-miR-148b-3p	up	1.06556	0.538335
mdo-miR-210-3p_L-1R+1	up	1.29602	0.538432
mmu-miR-374c-3p_L-1R+4	down	0.88119	0.538522
hsa-miR-4454_L-2_1ss12AT	up	1.55851	0.541446
mmu-miR-471-5p	down	0.745197	0.541672
mmu-miR-30c-1-3p_R-1	down	0.810046	0.541927
mmu-miR-463-3p_R+1	up	1.39358	0.543434
mmu-mir-3473b-p5	up	2.94625	0.544326
mmu-mir-3473c-p5	up	2.94625	0.544326
mmu-mir-3473f-p5	up	2.94625	0.544326
mmu-miR-181b-1-3p_R-1	down	0.757319	0.546517
mmu-miR-881-3p	down	0.804419	0.550868
mmu-mir-297b-p3	up	2.82667	0.554512
mmu-miR-30a-3p_1ss22CT	down	0.912814	0.555084
dno-miR-371-5p	up	2.77381	0.559325
PC-3p-75694_10	up	2.77381	0.559325
mmu-miR-5125_L+1	down	0.506502	0.564468
mmu-miR-1947-5p_R-1	up	1.81856	0.568475
mmu-miR-3073a-3p_R+1	up	1.76868	0.571407
mmu-miR-6948-5p_R-1	up	2.64317	0.572137
efu-mir-9298-p3_1ss13TA	down	0.529951	0.573326
PC-5p-84108_7	down	0.399519	0.574718
mmu-miR-669h-5p_L+1R-2	down	0.81127	0.576219
mmu-let-7f-2-3p_R+1	up	1.04822	0.576648
efu-mir-9259-p3_1ss6TA	up	2.539	0.583394
efu-mir-9259-p5_1ss6TA	up	2.539	0.583394
mmu-miR-338-5p_R-1	up	1.10842	0.583642
mmu-miR-297a-5p_R+2_2	up	1.52553	0.587145
mmu-miR-297a-5p_R+2_1	up	1.52553	0.587145
hsa-miR-4508_L+1	down	0.769536	0.588725
mmu-miR-466o-3p	up	1.60304	0.588838
mmu-mir-466g-p5	up	1.76347	0.589337
mmu-miR-190a-5p_R+1	down	0.862499	0.590961
mmu-miR-367-3p_L-1	up	1.8826	0.590983
mmu-miR-149-5p_R-3	up	1.12236	0.592652
mmu-miR-205-3p_R-1	up	1.85222	0.593076
mmu-miR-7019-3p_R-1	up	1.73075	0.593626
hsa-mir-636-p3_1ss19CG	up	1.60032	0.594895
mmu-miR-669d-5p_R+1	up	1.28013	0.597902
mmu-miR-466d-5p_L-1R+1	up	1.32522	0.599496
hsa-miR-450a-1-3p_L+1R-1_1ss22AT	up	1.66628	0.601115
mmu-miR-34c-3p	up	1.13776	0.602212
mmu-miR-467e-5p_1ss4AG	down	0.642857	0.602955
mmu-miR-466k_R+1_2	up	1.7627	0.603164
mmu-miR-466k_R+1_1	up	1.7627	0.603164
mmu-miR-34a-3p_R+1	down	0.657238	0.609835
cja-miR-151_R+2	up	1.13644	0.609949
mmu-miR-1194_1ss3AC	up	1.161	0.610644
mmu-miR-539-3p	down	0.594683	0.61111
mmu-miR-5116_L+1	up	2.30787	0.612331
mmu-miR-34c-5p	up	1.07002	0.616933
mmu-mir-714-p3_6	down	0.556277	0.617429
mmu-mir-714-p3_4	down	0.556277	0.617429
mmu-mir-714-p3_2	down	0.556277	0.617429
hsa-mir-1260b-p3_1ss8AG	down	0.644363	0.618037
hsa-mir-1260b-p5_1ss8AG	down	0.644363	0.618037
mdo-miR-22-3p	up	1.06235	0.618433
mdo-miR-187-3p_R+1	down	0.755503	0.621235
PC-5p-37345_53	down	0.660283	0.623103
PC-5p-100037_5	up	2.21205	0.626231
hsa-miR-151b_R+3	up	1.75857	0.62865
mmu-let-7k_R+1_1ss9GT	up	1.75857	0.62865
mmu-miR-743b-3p	down	0.840428	0.630131
mmu-miR-706_L-2R-2_1ss17AG	down	0.543189	0.632698
mmu-miR-741-5p	down	0.743243	0.633483
mmu-miR-486b-3p_R+1	down	0.859621	0.637363
mmu-miR-3064-5p_R-1	down	0.770835	0.639364
efu-miR-2683_L+1R-3_1ss11GA	up	1.08749	0.640577
mmu-miR-6418-3p_1ss22GT	up	1.17374	0.647111
hsa-miR-4286_R+1	down	0.887538	0.647423
mmu-miR-5114	down	0.697572	0.648207
mmu-miR-339-5p_R-3	up	1.05559	0.649215
mmu-miR-449a-5p	down	0.822133	0.652279
cja-miR-9933_L-3R-2_1ss12AT	down	0.593971	0.652775
mmu-miR-7a-1-3p	up	1.06979	0.652939
mmu-miR-196a-5p_R-1	down	0.832156	0.653025
mmu-miR-3097-5p_R-3	up	1.46617	0.655112
mmu-miR-500-5p_R-4	up	1.25339	0.657933
pal-miR-9226-5p_L-1_1ss4AG	up	2.01905	0.658427
mmu-mir-3473h-p3	up	1.2043	0.660346
mmu-miR-376b-3p	up	1.10299	0.660567
mmu-miR-709_L+1R+1	up	1.69369	0.661408
mmu-miR-27b-5p	up	1.06625	0.663152
mmu-miR-3058-5p_R-2	down	0.71158	0.665469
mmu-miR-7070-5p_R+2	up	1.9813	0.665479
mmu-miR-218-2-3p_R+1	down	0.748021	0.665586
mmu-mir-3535-p3	down	0.758403	0.666625
mmu-miR-871-5p	down	0.830829	0.6672
mmu-mir-669g-p5_1ss11AC	up	1.94167	0.673179
oga-mir-872-p5	down	0.902184	0.674515
mmu-miR-582-3p_R-2	down	0.883446	0.675632
mmu-mir-1934-p3_1ss8TA	down	0.888587	0.677905
mmu-mir-3473f-p3_1ss3AG	down	0.888587	0.677905
rno-miR-1249	down	0.929515	0.679353
mmu-miR-365-1-5p_L-1R+1	up	1.90345	0.680909
mmu-miR-15b-5p	down	0.945527	0.6846
mdo-miR-210-3p_L-1R+2	up	1.15496	0.685389
PC-3p-24538_109	up	1.27883	0.688255
mmu-miR-219a-1-3p	down	0.798763	0.688896
cgr-miR-1260_R+2_1ss9GA	down	0.685592	0.688966
efu-miR-9226_L-1R-2	down	0.725121	0.690115
mmu-miR-383-5p	down	0.718532	0.690504
mmu-miR-466i-5p_R+1_1ss16GA	down	0.617779	0.690977
PC-3p-27327_92	up	1.2808	0.691513
mmu-miR-141-5p	up	1.0913	0.692317
mmu-miR-297a-5p_R-2_1ss20TA	up	1.22464	0.692439
mmu-miR-878-5p	down	0.875442	0.692646
mmu-miR-6919-5p	down	0.628969	0.695126
mmu-miR-98-5p	down	0.965779	0.696613
PC-5p-70251_12	down	0.622812	0.696951
bta-mir-2887-2-p5	down	0.858992	0.698143
mmu-miR-302c-3p_R+1	up	1.36816	0.700709
PC-3p-42135_41	up	1.43923	0.704156
mmu-miR-471-3p	up	1.44482	0.709688
mmu-mir-8115-p3_1ss7TC	up	1.76964	0.71055
mdo-miR-203_1ss22GT	up	1.47933	0.713321
PC-3p-30848_75	up	1.21963	0.714869
pal-mir-9226-p3_1ss18CA	down	0.731823	0.722371
mmu-miR-1982-3p_R-1	up	1.235	0.7238
mmu-miR-142a-5p_L+2R-3	down	0.945103	0.728214
dno-miR-708-3p_R-1	down	0.590844	0.729674
mmu-miR-350-5p_R+2	up	1.06465	0.729913
pal-miR-9993b-3p_1ss15TA	down	0.868573	0.731344
mmu-miR-505-3p	up	1.09423	0.731774
hsa-miR-1268a_R+1_1ss10TG	down	0.88678	0.733126
mmu-miR-871-3p	down	0.873202	0.733849
cja-mir-421-p5	up	1.40456	0.734602
mmu-miR-598-3p_R+1	down	0.942192	0.735083
mmu-mir-3470a-p5	down	0.820165	0.735976
mmu-miR-6240_L-2R-6	down	0.853676	0.737949
mmu-miR-344d-3p	up	1.13774	0.739456
rno-miR-3590-3p	down	0.697757	0.745799
mmu-miR-744-3p_R-1	down	0.914614	0.745801
mmu-miR-532-3p	up	1.05084	0.747113
PC-3p-6539_591	down	0.933413	0.749914
mmu-miR-466h-3p_R+2	up	1.15818	0.750412
mmu-miR-7083-5p	up	1.09501	0.753275
mmu-miR-7032-3p	up	1.51786	0.75361
hsa-miR-1268a_R+2_1ss10TG	up	1.14203	0.755596
mmu-miR-743b-5p_R+1	down	0.863374	0.756986
mmu-miR-7033-5p_L-2R-3_1ss20CT	down	0.787891	0.757874
mmu-miR-7073-5p_R-2	up	1.58621	0.75882
mmu-miR-299b-3p_L+1	up	1.27778	0.762255
rno-miR-6328_R+1_1ss17CT	up	1.31453	0.762676
PC-3p-54376_23	down	0.699514	0.763469
mmu-miR-29b-1-5p_R+2	down	0.742292	0.764042
rno-mir-3099-p5_1ss3GA	up	1.19848	0.767975
mmu-miR-743a-5p	up	1.20768	0.769766
mmu-miR-141-3p_R-1	up	1.04797	0.770196
mmu-mir-3470b-p5_1ss12CA	down	0.828728	0.770632
mmu-miR-202-5p	up	1.54529	0.770992
mmu-miR-669c-5p_1ss2TA	up	1.54101	0.772299
mmu-miR-212-5p	up	1.04963	0.774811
efu-miR-2683_L+1R-5_1ss11GA	down	0.947106	0.77499
cpo-miR-328-3p_R-2	up	1.182	0.775335
mmu-mir-1931-p3_1ss11CA	up	1.32961	0.775426
mmu-mir-5104b-p3_1ss7AG	up	1.32961	0.775426
mmu-miR-463-5p	up	1.14864	0.775528
efu-mir-9277-p3_1ss2CT	down	0.800314	0.776255
mmu-miR-142a-3p_R-1	up	1.06254	0.776416
mmu-miR-466o-5p_L-1R+2	down	0.688651	0.778338
cgr-mir-1285-p3	down	0.659587	0.780024
mmu-miR-669c-5p_1ss3AG	down	0.800238	0.781044
PC-5p-46666_33	up	1.29057	0.785374
PC-3p-70411_12	up	1.49727	0.786012
mmu-miR-194-1-3p_R-1	down	0.876338	0.788271
mmu-let-7i-3p	up	1.03881	0.78876
mmu-miR-6238_L-1R-3_1ss12TC	down	0.890365	0.792287
mmu-miR-33-3p_R-1	up	1.06397	0.792619
PC-3p-25346_103	up	1.14675	0.793927
mmu-mir-714-p3_1	down	0.75391	0.794013
mmu-mir-714-p3_3	down	0.75391	0.794013
mmu-mir-714-p5_2	down	0.75391	0.794013
mmu-mir-714-p5_4	down	0.75391	0.794013
mmu-mir-714-p5_3	down	0.75391	0.794013
mmu-mir-714-p3_5	down	0.75391	0.794013
mmu-mir-714-p5_1	down	0.75391	0.794013
pal-miR-9995-3p_L+1R-1	up	1.37059	0.798247
mmu-miR-486b-5p_R+1	down	0.916761	0.799141
mmu-miR-669l-3p_L+1	up	1.28597	0.799435
mmu-mir-8111-p5_1ss1GA	up	1.3407	0.800177
mmu-mir-669j-p5_1ss2GT	up	1.13181	0.8016
mmu-miR-669k-5p_R-2_1ss2GT	up	1.13181	0.8016
hsa-miR-7704_R-1_1ss16CT	down	0.691265	0.802758
mmu-miR-1948-3p_R-1	up	1.33505	0.805434
rno-miR-6215_1ss1TA	up	1.10145	0.8079
cpo-miR-328-3p_R-2_1ss19CA	down	0.813177	0.813851
mmu-miR-466c-5p_R-4_1ss20CG	up	1.09779	0.814129
mmu-miR-1949_L-1	up	1.19152	0.815303
PC-3p-29091_83	up	1.14077	0.815591
mmu-miR-669o-5p_R+1	up	1.25121	0.817628
mmu-mir-5098-p3	down	0.843624	0.817802
mmu-miR-302d-5p_L+1	up	1.40125	0.818602
mmu-miR-3074-5p	up	1.10492	0.826574
mmu-miR-297b-5p_L+2R-2	up	1.37698	0.827416
mmu-miR-669f-3p_L-1_1ss23TA	up	1.31969	0.832142
mmu-miR-365-3p	down	0.977155	0.832315
cfa-miR-339_R+4	up	1.03229	0.832423
mmu-miR-880-3p	down	0.934073	0.83347
mmu-let-7a-2-3p_R+1	down	0.737846	0.835503
mmu-miR-338-3p_R-1	down	0.958721	0.835896
mmu-miR-339-3p_R-2	up	1.02857	0.838596
mmu-miR-3072-5p	down	0.774759	0.838725
mmu-miR-7025-3p_R+1	down	0.841075	0.841237
mmu-miR-669i	down	0.78776	0.841892
mmu-miR-878-3p	down	0.920584	0.845981
mmu-miR-7075-3p	down	0.762191	0.852251
mmu-miR-135b-5p	up	1.09607	0.852764
mmu-miR-186-3p_L-2R+1	down	0.904841	0.854971
mmu-miR-467e-5p_L-1R+1_1ss4AG	up	1.18129	0.855475
PC-3p-8471_429	up	1.03574	0.855795
mmu-miR-128-1-5p_R-1	down	0.769519	0.857239
mmu-miR-6945-3p	down	0.840602	0.861213
mdo-miR-26-5p_R+1_1ss10TC	down	0.962372	0.862204
mmu-miR-362-5p	down	0.977334	0.862428
mmu-miR-302a-3p	up	1.16618	0.865402
PC-3p-57242_20	up	1.26897	0.869738
mmu-miR-3473a_1ss18AC	up	1.0468	0.870837
mmu-miR-27a-5p	down	0.967317	0.874062
PC-5p-62202_17	down	0.846491	0.874251
mmu-miR-297b-5p_L+2R-1	down	0.830236	0.876532
cpo-miR-154-5p_R+1	down	0.954624	0.877439
cgr-miR-1260_R+1	down	0.959248	0.879101
hsa-miR-10395-3p_L+4	down	0.803265	0.879884
mmu-miR-1933-5p_R-1	down	0.837744	0.881473
mmu-miR-873a-5p_L+1R-3	up	1.1244	0.881607
mmu-miR-34b-3p	up	1.03518	0.888283
mmu-miR-299b-5p_L+1R+1	down	0.940218	0.892579
mmu-miR-192-3p_R-1	down	0.935403	0.892617
mmu-miR-3080-5p	down	0.863767	0.894234
mmu-miR-3474_R-1	up	1.18149	0.895504
bta-miR-339a_1ss22CT	up	1.01334	0.896861
mmu-miR-25-5p_R+1	down	0.975966	0.904057
ssc-miR-206	down	0.841039	0.90456
mmu-miR-191-3p_R-2	down	0.976595	0.904944
mmu-miR-467e-3p_R+1	up	1.18267	0.907455
mmu-miR-883a-3p_R+1	down	0.949797	0.907631
dno-miR-296-3p_L+1R-2_1ss20TA	down	0.87252	0.908979
pal-miR-9995-3p_1ss18AT	up	1.10664	0.911996
mmu-mir-451a-p3	up	1.06255	0.917747
mmu-miR-126a-5p	up	1.01133	0.918339
mmu-miR-490-3p_R+1	up	1.02035	0.92173
mmu-miR-3082-3p	up	1.04235	0.921823
mmu-miR-154-5p	down	0.982587	0.92479
mmu-miR-1945_R-1	down	0.93258	0.925547
mmu-miR-3094-5p_R+1	down	0.876262	0.926898
mmu-miR-297a-5p_R-2_1ss19AT	down	0.928399	0.931984
mmu-miR-5621-3p	up	1.12853	0.933024
mmu-miR-101a-5p_R-1	up	1.06682	0.933869
mmu-mir-5123-p5	up	1.12457	0.934954
PC-3p-72426_11	down	0.893505	0.937591
mmu-miR-365-2-5p	down	0.975265	0.939182
mmu-miR-451a_R+4	up	1.03381	0.939517
mmu-let-7g-3p_L-1R+1	up	1.01235	0.941135
cgr-miR-1260_1ss9GA	down	0.985162	0.942123
hsa-miR-1260b_R-1	down	0.985162	0.942123
mmu-miR-466f-5p_L-1R-1_1ss21TA	down	0.939768	0.942973
bta-miR-11980_R-1_1ss4CG	down	0.976915	0.944203
mmu-miR-7091-3p	down	0.966289	0.945493
mmu-miR-466h-5p_R+3	down	0.960994	0.945996
PC-5p-81366_8	down	0.908251	0.946607
PC-3p-41426_43	up	1.03832	0.948615
mmu-miR-6932-5p	up	1.06439	0.949944
mmu-mir-466d-p5_1ss23TA	up	1.024	0.95054
mmu-miR-466h-5p_R+1_2	down	0.964895	0.951385
mmu-miR-466h-5p_R+1_1	down	0.964895	0.951385
tch-let-7a-5p	down	0.966375	0.951391
mmu-miR-216a-5p	up	1.09112	0.951594
mmu-miR-1934-5p	up	1.09112	0.951594
eca-mir-615-p3_1ss16CG	up	1.04579	0.955121
pal-miR-9226-5p_L-2_1ss4AG	down	0.934466	0.955177
hsa-miR-4508_L+2R-1	up	1.01903	0.955784
mmu-miR-297b-5p_R+1_1	up	1.04491	0.959989
mmu-miR-297b-5p_R+1_2	up	1.04491	0.959989
mmu-miR-547-3p_R+1	up	1.02613	0.961871
mmu-mir-1187-p5	down	0.935162	0.962752
mmu-miR-23a-5p	down	0.966276	0.963062
mmu-miR-466h-3p_R+1	down	0.9449	0.963508
mmu-miR-455-5p	down	0.994615	0.963713
mmu-miR-466m-3p_R+1	down	0.947763	0.964609
mmu-mir-466m-p5_1ss23CA	down	0.947763	0.964609
ssc-miR-30a-3p_L-1R+1	down	0.98077	0.969427
mmu-miR-381-5p	up	1.03263	0.970095
mmu-let-7f-1-3p_1ss22CT	down	0.996062	0.972268
PC-3p-27560_90	up	1.00857	0.985124
mmu-miR-669c-3p_L+2R-3	up	1.00922	0.987346
mmu-miR-669c-5p_L-3	down	0.990375	0.987394
mmu-miR-466c-5p_R-4_1ss20CA	up	1.00565	0.989138
PC-5p-10874_315	down	0.996301	0.99005
PC-3p-44410_37	up	1.00692	0.9941
mmu-miR-1981-5p_R-1	up	1.0012	0.99411
mmu-mir-669d-2-p5_1ss20TA	down	0.990558	0.994722
mmu-miR-667-5p	up	1.00293	0.995045
mmu-miR-210-3p	up	1.00019	0.999043
bta-miR-342_R-3	down	0.99911	0.999239
