# Supplementary material for: Dysregulation of miRNA–mRNA expression in fetal growth restriction in a caloric restricted mouse model
Source: Sci Rep. 2024 Mar 7;14:5579. doi: 10.1038/s41598-024-56155-6 (PMC10918062; doi:10.1038/s41598-024-56155-6)
Supplement: Supplementary file 2 — Supplementary Table 2. [file 41598_2024_56155_MOESM2_ESM.xlsx]

## Sheet: Sheet1
Supplemental Table 2: miRNAs with Significantly Different Levels of Expression between Fetal Growth Restricted and Control Placentas
microRNA Name	Up/down regulated	Fold change(Caloric Restriction(mean)/Control(mean))	p-value
mmu-miR-425-3p	down	0.759895	1.65643e-05
mmu-miR-320-3p	down	0.694423	0.000117517
mmu-miR-452-5p_L+3R-1	up	3.47396	0.000270997
mmu-miR-324-3p_L-2R+3	down	0.677687	0.000341194
mmu-miR-671-5p_R+1	down	0.344899	0.000373445
mmu-miR-433-5p_R-1	up	2.34683	0.000586499
mmu-miR-744-5p	up	1.34249	0.000633661
mmu-miR-380-5p	up	2.36169	0.000718138
mmu-miR-224-5p_R+1	up	1.87948	0.000727088
mmu-miR-496a-3p_L-2R+1	up	2.48916	0.000843797
mmu-miR-26a-1-3p	up	3.16889	0.000940653
mmu-miR-5099_L+2R-1	up	2.07468	0.00115671
mmu-miR-1197-3p	up	3.90232	0.00118821
mmu-mir-182-p3	up	3.60535	0.00122412
mmu-miR-92a-1-5p	up	2.97508	0.00133494
mmu-miR-130b-5p	up	1.47325	0.00155483
mmu-miR-107-3p_R-2	down	0.765887	0.0015786
mmu-miR-30b-3p	up	1.77595	0.00158097
mmu-miR-146a-5p	down	0.49933	0.00226414
mmu-miR-412-5p	up	1.93737	0.00271225
mmu-miR-139-5p_R+1	up	1.81515	0.00274185
mmu-miR-666-5p_R-1	up	1.98683	0.0045124
mmu-miR-3072-3p	up	2.07189	0.00452916
mmu-miR-200a-3p_R+1	down	0.332167	0.00471038
efu-miR-9226_1ss22GA	up	2.62977	0.00501718
pal-miR-9226-5p	up	2.62977	0.00501718
mmu-miR-148a-3p	down	0.660036	0.00519213
mmu-miR-31-5p	down	0.369291	0.00538508
mmu-miR-758-3p_R+2	up	2.98251	0.00569255
mmu-miR-380-3p_R-1	up	2.94464	0.00587908
mmu-miR-3110-5p	up	3.30536	0.00606169
mmu-miR-139-3p_R+1	up	2.59892	0.00616335
mmu-miR-412-3p_L+1R+1	up	2.82591	0.00617541
mmu-miR-466g_1ss21AT	up	2.29157	0.00656352
mml-miR-877-3p_L+1R+2_2	up	2.95647	0.00668667
mml-miR-877-3p_L+1R+2_1	up	2.95647	0.00668667
mmu-miR-29a-5p_R-1	down	0.409104	0.00687113
mmu-miR-124-5p	up	5.7016	0.00700162
mmu-miR-20b-5p	down	0.383806	0.0070148
pal-miR-9226-5p_L-4_1ss15GA	up	3.29121	0.00714741
mmu-miR-96-3p	up	3.45576	0.00737031
mmu-miR-466i-3p_R-1	up	1.9158	0.0077026
mmu-miR-1247-5p	down	0.339235	0.00785843
mmu-miR-200b-3p_R+1	down	0.291054	0.00823815
mmu-miR-124-3p_R+1	up	3.70171	0.00829708
mmu-miR-22-3p	down	0.763722	0.00832414
mmu-miR-30d-3p	up	1.37346	0.00851839
mmu-miR-223-5p_R-1	down	0.241486	0.00929127
mmu-miR-200a-5p	down	0.336211	0.00937672
mmu-miR-293-5p_R-1	up	3.28591	0.00967754
mmu-miR-467a-3p_L-1	up	2.22406	0.0099579
mmu-miR-200b-5p	down	0.352832	0.0100272
PC-5p-4405_982	up	1.54878	0.0102584
mmu-miR-125a-5p_R-2	down	0.59193	0.010382
mmu-miR-222-3p_R+1	down	0.389834	0.0104818
mmu-miR-423-5p	down	0.805922	0.0109012
mmu-miR-490-5p	up	2.95968	0.0110715
mmu-miR-188-3p	up	2.45388	0.0111871
mmu-miR-1193-5p_R+2	up	2.62958	0.0112031
mdo-miR-200b-3p_R+1	down	0.342729	0.0112049
ssc-miR-10390_L-5_1ss9GA	down	0.471667	0.0114708
mmu-miR-329-3p	up	1.74151	0.0115057
mmu-miR-421-3p	up	1.77569	0.011862
mmu-miR-299b-3p_R+4	up	1.45844	0.0120838
mmu-miR-290a-3p_R-1	up	6.28307	0.012455
mmu-miR-211-5p	up	3.02116	0.0127493
mmu-miR-326-3p	up	1.8851	0.0127776
mmu-mir-3970-p5_1ss7TA	down	0.62653	0.0129259
mmu-miR-1193-3p	up	1.89399	0.0130038
mmu-miR-140-3p_L-1R+1	down	0.709276	0.0140027
mmu-miR-425-5p	down	0.81027	0.014013
mmu-miR-499-5p	up	2.09711	0.0140569
mmu-miR-376c-3p	up	1.94927	0.0141576
mmu-miR-199b-5p	down	0.408149	0.0142015
mmu-miR-434-3p	up	1.61183	0.0143923
PC-5p-6726_569	up	1.66809	0.0143976
mmu-miR-296-5p	up	1.71054	0.0145633
mmu-miR-323-3p	up	1.7442	0.0145899
mmu-miR-10a-3p_R-1	down	0.37359	0.0149423
mmu-miR-99a-3p_R+2	down	0.287516	0.0150179
mmu-miR-297b-3p_R-1	up	2.03628	0.0151602
mmu-mir-669d-2-p3	up	2.93958	0.0151856
mmu-mir-669l-p3	up	2.93958	0.0151856
mmu-miR-125a-3p_R-1	down	0.633347	0.0153553
sha-miR-125a_R+2_2	down	-inf	0.0153602
sha-miR-125a_R+2_1	down	-inf	0.0153602
PC-3p-26150_98	down	0.199093	0.0154432
mmu-miR-467c-3p_R-3	up	2.04842	0.0155462
mmu-miR-708-5p_R-1	down	0.291329	0.0158566
mmu-miR-8114	up	1.71964	0.01603
mmu-miR-376a-5p	up	1.85959	0.01603
mmu-let-7b-5p	down	0.472926	0.0166674
mmu-miR-29c-5p_R-1	up	1.40348	0.017046
PC-5p-9410_375	up	2.57058	0.0174751
mmu-miR-291b-3p	up	3.28106	0.017546
mmu-miR-467e-3p	up	2.36365	0.0177449
mmu-mir-3473d-p3_1ss13GA	up	3.63934	0.0181952
mmu-miR-221-3p_R-1	down	0.411338	0.0182901
mmu-miR-335-3p	up	2.16811	0.0184328
mmu-miR-1839-5p	down	0.658033	0.0185793
mmu-miR-28a-3p	down	0.651316	0.0189956
mmu-miR-298-5p_R-3	up	1.82501	0.0192291
mmu-miR-467a-5p	up	1.94811	0.019382
eca-mir-8969-p5_1ss5AG	up	5.02511	0.0196175
mmu-miR-429-3p	down	0.391659	0.0197808
mmu-miR-410-3p	up	1.71697	0.0199639
mmu-miR-410-5p	up	2.08573	0.0202013
bta-miR-378_R+1_1ss22CA	down	0.570829	0.0202224
mmu-miR-671-3p	down	0.354898	0.0205218
bta-miR-150	down	0.404525	0.0205959
mmu-miR-223-3p	down	0.459136	0.0207712
mmu-miR-210-5p	up	1.71795	0.0215983
mmu-miR-26b-5p_R+1	down	0.750901	0.0219211
mmu-miR-26a-5p	down	0.843791	0.0222415
mmu-miR-667-3p	up	2.05754	0.0223158
PC-3p-26582_96	up	6.25845	0.0223297
mmu-miR-92b-3p	up	1.55546	0.0228836
mmu-let-7d-5p	down	0.817727	0.0231286
mmu-miR-185-5p	down	0.793901	0.0237736
mmu-miR-295-3p	up	3.18171	0.0242818
mmu-miR-144-3p	up	1.9763	0.0246429
mmu-let-7e-5p	down	0.669042	0.0249964
mmu-miR-292a-5p_R-1	up	2.59396	0.0252709
mmu-miR-450a-1-3p_2ss19AG20AC	up	1.96421	0.025512
mmu-miR-450b-3p	up	1.96421	0.025512
mmu-miR-337-3p	up	2.27171	0.0261046
mmu-miR-322-3p_R-1	up	1.88603	0.0267837
mmu-miR-18a-3p_R+1	up	2.11524	0.0273796
mmu-miR-101c_L+2R+1	down	0.664856	0.0278234
mmu-miR-290a-5p	up	2.58539	0.0278751
mmu-miR-181b-5p_R-1	down	0.637935	0.028256
mmu-miR-203-3p	up	1.67125	0.0282771
mmu-miR-1191a_R+1	down	0.688575	0.0283039
mmu-miR-466f-3p_L-1R+2	up	1.86384	0.0284795
mdo-miR-429_R+3	down	0.492256	0.0288459
mmu-miR-29a-3p_R-1	down	0.487636	0.0290212
mmu-miR-103-3p	down	0.844847	0.0290825
mmu-miR-9-3p	up	3.57455	0.0291008
mmu-miR-6540-5p_R-1	up	2.08554	0.0292867
mmu-mir-297a-2-p3	up	2.14241	0.029763
mmu-miR-297b-3p_L+1R-1	up	1.89918	0.0301112
mdo-miR-203_R-1	up	2.36473	0.0301281
mmu-miR-484	down	0.827664	0.0302592
mmu-miR-204-5p	down	0.25831	0.0302944
mmu-miR-135a-5p	down	0.248428	0.0305344
mmu-miR-532-5p	down	0.822149	0.0312616
mmu-miR-511-3p	down	0.39353	0.0313595
mmu-miR-138-5p	down	0.410055	0.0314339
mmu-miR-434-5p_R-2	up	1.42416	0.0321984
mmu-miR-205-5p_R+1	up	2.38967	0.0324327
mmu-miR-34a-5p	down	0.71652	0.0325294
mmu-miR-677-5p_R+2	up	2.56206	0.0326349
mmu-let-7j_R-1_1ss8TG	down	0.815605	0.0327843
mmu-miR-379-5p	up	1.52608	0.0328474
mmu-miR-301a-5p	up	1.31413	0.0328647
mmu-miR-30c-5p_R+1	down	0.655652	0.033184
mmu-miR-122-5p_R+1	up	3.04614	0.0332629
mmu-miR-23a-3p_R+1	down	0.656189	0.0334937
mmu-miR-30e-5p_R+2	down	0.79217	0.033924
mmu-miR-221-5p_R-4	down	0.41098	0.0342373
mmu-miR-195a-3p_R-1	down	0.340809	0.0343003
mmu-miR-297b-3p_L+1R-2	up	1.95406	0.0343351
mmu-miR-335-5p	up	1.99952	0.0343724
mmu-let-7c-5p	down	0.494392	0.0344018
mmu-mir-543-p5	up	2.34706	0.0347588
mmu-let-7g-5p	down	0.760405	0.035045
PC-3p-5756_699	up	2.08981	0.035077
mmu-miR-5100_L-1R-1	up	3.88286	0.0354779
mmu-miR-150-5p	down	0.585741	0.0355086
mmu-miR-143-5p	down	0.342752	0.0355317
mmu-miR-375-3p	up	1.84072	0.0356489
mmu-miR-379-3p_R-1	up	1.65214	0.0365434
mmu-miR-1983	up	1.65641	0.0367812
mmu-miR-291a-3p	up	2.76631	0.037162
mmu-miR-296-3p	up	1.51808	0.0373076
mmu-miR-676-3p	down	0.300812	0.0380384
mmu-miR-377-3p_L+3R-2	up	1.69023	0.0381145
mmu-miR-676-5p	down	0.369418	0.0386692
mmu-miR-183-5p	up	2.0523	0.038712
mmu-miR-294-3p	up	2.57804	0.0388953
mmu-miR-351-3p	up	2.10417	0.0389296
mmu-let-7e-3p	down	0.649414	0.0393517
mmu-miR-411-5p	up	1.49663	0.0394182
mmu-miR-133b-3p_R-1	down	0.316636	0.0398268
mmu-miR-133a-3p_L-1R+1	down	0.324612	0.0403314
mmu-let-7c-5p_1ss19GA	down	0.674173	0.0412616
mmu-let-7a-5p	down	0.674173	0.0412616
mmu-miR-3085-3p_R+1	up	5.04226	0.041264
mmu-miR-433-3p	up	1.66224	0.0413575
mmu-miR-361-3p_R-3	down	0.764688	0.0415417
mmu-miR-672-5p	down	0.464696	0.0416284
mmu-miR-1943-3p_R-1	down	0.319134	0.0419841
ssc-mir-10391-p3_1ss14AT	down	-inf	0.042002
ocu-miR-185-5p_R+3	down	0.243117	0.0420069
mmu-miR-291a-5p	up	2.43476	0.0420445
mmu-miR-431-3p	up	1.79283	0.0420601
mmu-miR-130a-3p	down	0.730756	0.042357
mmu-miR-1a-3p	down	0.332236	0.0428981
mmu-miR-300-3p	up	1.50509	0.043092
mmu-miR-125b-2-3p_R-2	down	0.431602	0.0431755
mmu-mir-497a-p3	down	0.0408197	0.0434596
mmu-miR-293-3p	up	2.35304	0.0447065
mmu-miR-665-3p_R+3	up	1.79778	0.0449128
mmu-miR-295-5p_R+1	up	2.41262	0.0452564
mmu-miR-140-5p	down	0.835845	0.0462543
eca-mir-1543-p5_1ss5AG	down	0.19385	0.04651
mmu-miR-497a-5p_R-1	down	0.409115	0.0467162
mmu-miR-574-3p	down	0.660778	0.0470039
mmu-miR-31-3p	down	0.552239	0.0470788
mmu-miR-146b-5p_R+2	down	0.592654	0.0471148
mmu-miR-669e-5p_R+1	up	1.85144	0.0471694
mmu-miR-196b-5p_R-1	down	0.540115	0.047265
mmu-miR-322-5p	up	2.04471	0.0473353
mmu-miR-679-5p_L+2	up	1.75195	0.0474141
mmu-miR-540-3p_R+2	up	1.78892	0.0475013
mmu-miR-467d-5p_R-1	up	1.77209	0.0476311
mmu-miR-450b-5p_R-1	up	2.2384	0.0477325
mmu-miR-382-3p_L+2R-2	up	1.47432	0.0479214
mmu-miR-195a-5p_R+1	down	0.435667	0.047967
mmu-miR-582-5p_L-1R+1	up	1.45448	0.0482141
mmu-miR-181d-5p	down	0.502495	0.0485416
mmu-miR-181c-5p	down	0.428832	0.0486674
mmu-miR-7059-5p	up	3.13928	0.048869
mmu-miR-92a-3p_R+1	up	1.50111	0.0488863
hsa-mir-636-p5_1ss18CG	up	1.54876	0.0490459
mmu-miR-133a-5p_L+1	down	0.301288	0.0493269
mmu-miR-192-5p	down	0.55609	0.0493768
mmu-miR-672-3p	down	-inf	0.0499036
