# Supplementary material for: Dysregulation of miRNA–mRNA expression in fetal growth restriction in a caloric restricted mouse model
Source: Sci Rep. 2024 Mar 7;14:5579. doi: 10.1038/s41598-024-56155-6 (PMC10918062; doi:10.1038/s41598-024-56155-6)
Supplement: Supplementary file 3 — Supplementary Table 3. [file 41598_2024_56155_MOESM3_ESM.xlsx]

## Sheet: Sheet1
Supplemental Table 3: Top 100 mRNAs Based on Fetal Growth Restricted Placenta Count Values
microRNA Name	Up/down regulated	Fold change(Caloric Restricted(mean)/Control(mean))	p-value
mmu-miR-26a-5p	down	0.843791	0.0222415
mmu-miR-183-5p	up	2.0523	0.038712
mmu-let-7g-5p	down	0.760405	0.035045
mmu-miR-322-5p	up	2.04471	0.0473353
mmu-miR-322-3p_R-1	up	1.88603	0.0267837
mmu-miR-295-3p	up	3.18171	0.0242818
mmu-miR-23a-3p_R+1	down	0.656189	0.0334937
mmu-let-7c-5p_1ss19GA	down	0.674173	0.0412616
mmu-let-7a-5p	down	0.674173	0.0412616
mmu-miR-148a-3p	down	0.660036	0.00519213
mmu-miR-29a-3p_R-1	down	0.487636	0.0290212
mmu-miR-22-3p	down	0.763722	0.00832414
mmu-miR-26b-5p_R+1	down	0.750901	0.0219211
mmu-miR-30e-5p_R+2	down	0.79217	0.033924
mmu-miR-434-3p	up	1.61183	0.0143923
mmu-miR-450b-5p_R-1	up	2.2384	0.0477325
mmu-miR-300-3p	up	1.50509	0.043092
mmu-miR-379-5p	up	1.52608	0.0328474
mmu-miR-292a-5p_R-1	up	2.59396	0.0252709
mmu-miR-103-3p	down	0.844847	0.0290825
mmu-let-7e-5p	down	0.669042	0.0249964
mmu-miR-200b-3p_R+1	down	0.291054	0.00823815
mmu-let-7d-5p	down	0.817727	0.0231286
mmu-miR-200a-3p_R+1	down	0.332167	0.00471038
mmu-miR-293-3p	up	2.35304	0.0447065
mmu-miR-335-3p	up	2.16811	0.0184328
mmu-let-7b-5p	down	0.472926	0.0166674
mmu-miR-411-5p	up	1.49663	0.0394182
mmu-let-7c-5p	down	0.494392	0.0344018
mmu-miR-335-5p	up	1.99952	0.0343724
mmu-miR-92a-3p_R+1	up	1.50111	0.0488863
mmu-miR-293-5p_R-1	up	3.28591	0.00967754
mmu-miR-30c-5p_R+1	down	0.655652	0.033184
mmu-miR-125a-5p_R-2	down	0.59193	0.010382
mmu-miR-203-3p	up	1.67125	0.0282771
mmu-miR-140-3p_L-1R+1	down	0.709276	0.0140027
mmu-miR-410-3p	up	1.71697	0.0199639
mmu-miR-294-3p	up	2.57804	0.0388953
mmu-miR-434-5p_R-2	up	1.42416	0.0321984
mmu-miR-1a-3p	down	0.332236	0.0428981
mmu-miR-192-5p	down	0.55609	0.0493768
mmu-miR-146a-5p	down	0.49933	0.00226414
mmu-miR-196b-5p_R-1	down	0.540115	0.047265
mmu-miR-744-5p	up	1.34249	0.000633661
mmu-miR-291a-5p	up	2.43476	0.0420445
mmu-miR-199b-5p	down	0.408149	0.0142015
mmu-let-7j_R-1_1ss8TG	down	0.815605	0.0327843
mmu-miR-433-3p	up	1.66224	0.0413575
mmu-miR-298-5p_R-3	up	1.82501	0.0192291
mmu-miR-382-3p_L+2R-2	up	1.47432	0.0479214
mmu-miR-5099_L+2R-1	up	2.07468	0.00115671
mmu-miR-290a-5p	up	2.58539	0.0278751
mmu-miR-185-5p	down	0.793901	0.0237736
mmu-miR-329-3p	up	1.74151	0.0115057
mmu-miR-320-3p	down	0.694423	0.000117517
mmu-miR-1983	up	1.65641	0.0367812
mmu-miR-195a-5p_R+1	down	0.435667	0.047967
mmu-miR-450a-1-3p_2ss19AG20AC	up	1.96421	0.025512
mmu-miR-450b-3p	up	1.96421	0.025512
mmu-miR-484	down	0.827664	0.0302592
mmu-miR-497a-5p_R-1	down	0.409115	0.0467162
mmu-miR-291a-3p	up	2.76631	0.037162
mmu-miR-467a-5p	up	1.94811	0.019382
mmu-miR-221-3p_R-1	down	0.411338	0.0182901
mmu-miR-532-5p	down	0.822149	0.0312616
mmu-miR-496a-3p_L-2R+1	up	2.48916	0.000843797
mmu-miR-144-3p	up	1.9763	0.0246429
mmu-miR-429-3p	down	0.391659	0.0197808
mmu-miR-143-5p	down	0.342752	0.0355317
mmu-miR-351-3p	up	2.10417	0.0389296
mmu-miR-574-3p	down	0.660778	0.0470039
mmu-miR-295-5p_R+1	up	2.41262	0.0452564
mmu-miR-224-5p_R+1	up	1.87948	0.000727088
mmu-miR-139-5p_R+1	up	1.81515	0.00274185
mmu-miR-205-5p_R+1	up	2.38967	0.0324327
mmu-miR-380-3p_R-1	up	2.94464	0.00587908
mmu-miR-299b-3p_R+4	up	1.45844	0.0120838
mmu-miR-665-3p_R+3	up	1.79778	0.0449128
mmu-miR-326-3p	up	1.8851	0.0127776
mmu-miR-423-5p	down	0.805922	0.0109012
mmu-miR-1839-5p	down	0.658033	0.0185793
mmu-miR-323-3p	up	1.7442	0.0145899
mmu-miR-467a-3p_L-1	up	2.22406	0.0099579
mmu-miR-146b-5p_R+2	down	0.592654	0.0471148
mmu-miR-379-3p_R-1	up	1.65214	0.0365434
mmu-miR-28a-3p	down	0.651316	0.0189956
mmu-miR-467d-5p_R-1	up	1.77209	0.0476311
mmu-miR-31-5p	down	0.369291	0.00538508
mmu-miR-666-5p_R-1	up	1.98683	0.0045124
mmu-miR-34a-5p	down	0.71652	0.0325294
mmu-miR-181b-5p_R-1	down	0.637935	0.028256
mmu-miR-107-3p_R-2	down	0.765887	0.0015786
mmu-miR-425-5p	down	0.81027	0.014013
mmu-miR-133a-3p_L-1R+1	down	0.324612	0.0403314
mmu-miR-375-3p	up	1.84072	0.0356489
mmu-miR-296-5p	up	1.71054	0.0145633
mmu-miR-130a-3p	down	0.730756	0.042357
mmu-miR-667-3p	up	2.05754	0.0223158
mmu-miR-291b-3p	up	3.28106	0.017546
mmu-miR-181d-5p	down	0.502495	0.0485416
