# Supplementary material for: Dysregulation of miRNA–mRNA expression in fetal growth restriction in a caloric restricted mouse model
Source: Sci Rep. 2024 Mar 7;14:5579. doi: 10.1038/s41598-024-56155-6 (PMC10918062; doi:10.1038/s41598-024-56155-6)
Supplement: Supplementary file 4 — Supplementary Table 4. [file 41598_2024_56155_MOESM4_ESM.xlsx]

## Sheet: Sheet1
Supplemental Table 4: Dysregulated miRNAs and mRNA Targets
Ingenuity Canonical Pathways	-log(p-value)	Ratio	z-score	Molecules
Epithelial Adherens Junction Signaling	2.93	0.0318	1.342	CFL2,EGFR,FYN,PPP2CA,YWHAG
Sperm Motility	2.73	0.0233		EGFR,FYN,GNA13,GUCY1A2,LMTK3,PNPLA2
Role of Tissue Factor in Cancer	2.56	0.0345		CFL2,EGFR,FYN,GNA13
ID1 Signaling Pathway	2.47	0.0249	-2.236	APP,EGFR,FYN,PTGER4,TGM2
ERK5 Signaling	2.21	0.0405		EGFR,GNA13,YWHAG
Inhibition of Angiogenesis by TSP1	1.9	0.0588		FYN,GUCY1A2
Tight Junction Signaling	1.9	0.0223		ARHGEF2,CEBPA,CLDN19,PPP2CA
Glutamate Degradation II	1.83	0.333		GOT2
N-acetylglucosamine Degradation I	1.83	0.333		GNPDA2
Aspartate Biosynthesis	1.83	0.333		GOT2
Docosahexaenoic Acid (DHA) Signaling	1.81	0.0526		APP,PNPLA2
Pyrimidine Ribonucleotides Interconversion	1.81	0.0526		NME6,SLC25A42
Natural Killer Cell Signaling	1.76	0.0202	0	CFL2,FYN,PTPN6,WIPF1
Synaptic Long Term Depression	1.76	0.0202		GNA13,GUCY1A2,PNPLA2,PPP2CA
Pyrimidine Ribonucleotides De Novo Biosynthesis	1.75	0.0488		NME6,SLC25A42
Ephrin Receptor Signaling	1.73	0.0198	-2	CFL2,FYN,GNA13,WIPF1
3-phosphoinositide Biosynthesis	1.71	0.0195		EYA4,PI4KB,PPP2CA,PTPN6
L-cysteine Degradation I	1.7	0.25		GOT2
N-acetylglucosamine Degradation II	1.7	0.25		GNPDA2
ERK/MAPK Signaling	1.64	0.0186		FYN,MKNK2,PPP2CA,YWHAG
Ephrin A Signaling	1.64	0.0426		CFL2,FYN
Phagosome Formation	1.63	0.0115	-1.89	CFL2,ELMO1,FYN,HTR1D,MSR1,PNPLA2,PTGER4,WIPF1
IL-15 Production	1.62	0.0244		EGFR,FYN,LMTK3
Neurovascular Coupling Signaling Pathway	1.53	0.0172		APP,GUCY1A2,PNPLA2,PTGER4
Superpathway of Inositol Phosphate Compounds	1.52	0.0171		EYA4,PI4KB,PPP2CA,PTPN6
STAT3 Pathway	1.52	0.0222		EGFR,IL21R,PTPN6
Reelin Signaling in Neurons	1.49	0.0217		APP,ARHGEF2,FYN
Aspartate Degradation II	1.46	0.143		GOT2
Semaphorin Signaling in Neurons	1.43	0.0328		CFL2,FYN
Semaphorin Neuronal Repulsive Signaling Pathway	1.4	0.02		CFL2,FYN,GUCY1A2
Leucine Degradation I	1.36	0.111		HMGCLL1
Signaling by Rho Family GTPases	1.34	0.015		ARHGEF2,CFL2,GNA13,WIPF1
Eicosanoid Signaling	1.32	0.0286		PNPLA2,PTGER4
Growth Hormone Signaling	1.31	0.0282		CEBPA,PTPN6
Ephrin B Signaling	1.3	0.0278		CFL2,GNA13
Oxytocin Signaling Pathway	1.27	0.0142	-2	EGFR,GNA13,GUCY1A2,PNPLA2
Ketogenesis	1.27	0.0909		HMGCLL1
Caveolar-mediated Endocytosis Signaling	1.27	0.0267		EGFR,FYN
Protein Kinase A Signaling	1.25	0.0122		AKAP6,GNA13,PPP2CA,PTPN6,YWHAG
Antiproliferative Role of Somatostatin Receptor 2	1.24	0.026		GUCY1A2,PTPN6
D-myo-inositol (1,4,5,6)-Tetrakisphosphate Biosynthesis	1.22	0.0168		EYA4,PPP2CA,PTPN6
D-myo-inositol (3,4,5,6)-tetrakisphosphate Biosynthesis	1.22	0.0168		EYA4,PPP2CA,PTPN6
Cardiac β-adrenergic Signaling	1.21	0.0167		AKAP6,GNA13,PPP2CA
UDP-N-acetyl-D-galactosamine Biosynthesis II	1.2	0.0769		GNPDA2
TR/RXR Activation	1.18	0.0238		KLF9,SYT2
Phenylalanine Degradation IV (Mammalian, via Side Chain)	1.17	0.0714		GOT2
HIPPO signaling	1.16	0.0233		PPP2CA,YWHAG
FGF Signaling	1.16	0.0233		FGF20,PTPN6
3-phosphoinositide Degradation	1.15	0.0157		EYA4,PPP2CA,PTPN6
Xenobiotic Metabolism CAR Signaling Pathway	1.15	0.0157		ALDH1L2,EGFR,PPP2CA
Endothelin-1 Signaling	1.13	0.0155		GNA13,GUCY1A2,PNPLA2
D-myo-inositol-5-phosphate Metabolism	1.13	0.0154		EYA4,PPP2CA,PTPN6
Unfolded protein response	1.13	0.0222		CEBPA,DNAJC13
Pulmonary Healing Signaling Pathway	1.11	0.0151		CFL2,EGFR,FYN
PI3K/AKT Signaling	1.1	0.015		IL21R,PPP2CA,YWHAG
Pyroptosis Signaling Pathway	1.1	0.0215		PANX1,PTGER4
Sertoli Cell-Sertoli Cell Junction Signaling	1.07	0.0146		CLDN19,GUCY1A2,TJAP1
Inflammasome pathway	1.02	0.05		PANX1
RHOGDI Signaling	1.01	0.0136		ARHGEF2,CFL2,GNA13
Telomerase Signaling	0.992	0.0185		EGFR,PPP2CA
Thrombin Signaling	0.986	0.0133		ARHGEF2,EGFR,GNA13
DNA Methylation and Transcriptional Repression Signaling	0.966	0.0179		CDK14,DNMT3B
Pyrimidine Deoxyribonucleotides De Novo Biosynthesis I	0.963	0.0435		NME6
Bladder Cancer Signaling	0.941	0.0172		EGFR,FGF20
cAMP-mediated signaling	0.94	0.0127		AKAP6,HTR1D,PTGER4
Virus Entry via Endocytic Pathways	0.928	0.0169		AP3M2,FYN
Cholecystokinin/Gastrin-mediated Signaling	0.922	0.0168		EGFR,GNA13
p38 MAPK Signaling	0.916	0.0167		EEF2K,MKNK2
AMPK Signaling	0.916	0.0124		EEF2K,GNA13,PPP2CA
IL-17A Signaling in Gastric Cells	0.913	0.0385		EGFR
Role of JAK1, JAK2 and TYK2 in Interferon Signaling	0.913	0.0385		PTPN6
D-myo-inositol (1,4,5)-Trisphosphate Biosynthesis	0.913	0.0385		PI4KB
Actin Cytoskeleton Signaling	0.908	0.0123		CFL2,FGF20,GNA13
RHOA Signaling	0.893	0.0161		CFL2,GNA13
Gαs Signaling	0.882	0.0159		GNA13,PTGER4
G Beta Gamma Signaling	0.866	0.0155		EGFR,GNA13
Atherosclerosis Signaling	0.844	0.015		MSR1,PNPLA2
CCR3 Signaling in Eosinophils	0.839	0.0149		CFL2,GNA13
SNARE Signaling Pathway	0.829	0.0147		SYT11,SYT2
Estrogen Receptor Signaling	0.827	0.00978	0	CFL2,EGFR,FBXO32,GNA13
Circadian Rhythm Signaling	0.821	0.0112		FYN,GUCY1A2,MKNK2
Iron homeostasis signaling pathway	0.819	0.0145		EGFR,TWSG1
Colorectal Cancer Metastasis Signaling	0.811	0.0111		EGFR,GNA13,PTGER4
Gαi Signaling	0.809	0.0143		GNA13,HTR1D
MSP-RON Signaling In Cancer Cells Pathway	0.809	0.0143		EGFR,YWHAG
Protein Ubiquitination Pathway	0.805	0.011		DNAJC13,UBE2E2,USP25
Oxytocin In Spinal Neurons Signaling Pathway	0.793	0.0286		GUCY1A2
CLEAR Signaling Pathway	0.766	0.0105		EGFR,PPP2CA,YWHAG
Cell Cycle Regulation by BTG Family Proteins	0.761	0.0263		PPP2CA
Breast Cancer Regulation by Stathmin1	0.752	0.00842	-2.236	ARHGEF2,GNA13,HTR1D,PPP2CA,PTGER4
tRNA Charging	0.75	0.0256		Qars
Sirtuin Signaling Pathway	0.742	0.0102		APP,GOT2,SIRT7
Relaxin Signaling	0.741	0.0129		GNA13,GUCY1A2
Superpathway of Methionine Degradation	0.731	0.0244		GOT2
Molecular Mechanisms of Cancer	0.724	0.00889		ARHGEF2,CDK14,FYN,GNA13
Aryl Hydrocarbon Receptor Signaling	0.724	0.0126		ALDH1L2,TGM2
Inhibition of ARE-Mediated mRNA Degradation Pathway	0.711	0.0123		PPP2CA,YWHAG
Serotonin Receptor Signaling	0.694	0.0222		HTR1D
Coronavirus Replication Pathway	0.694	0.0222		PI4KB
CXCR4 Signaling	0.688	0.0119		ELMO1,GNA13
Synaptogenesis Signaling Pathway	0.68	0.00952		FYN,SYT11,SYT2
iNOS Signaling	0.678	0.0213		HMGA1
Retinol Biosynthesis	0.678	0.0213		PNPLA2
nNOS Signaling in Skeletal Muscle Cells	0.67	0.0208		DMD
Apelin Muscle Signaling Pathway	0.67	0.0208		GNA13
Cell Cycle: G2/M DNA Damage Checkpoint Regulation	0.654	0.02		YWHAG
UVC-Induced MAPK Signaling	0.646	0.0196		EGFR
Amyloid Processing	0.646	0.0196		APP
UVB-Induced MAPK Signaling	0.639	0.0192		EGFR
Phototransduction Pathway	0.625	0.0185		GUCY1A2
Dopamine-DARPP32 Feedback in cAMP Signaling	0.623	0.0108		GUCY1A2,PPP2CA
Cell Cycle Control of Chromosomal Replication	0.611	0.0179		CDK14
EGF Signaling	0.611	0.0179		EGFR
Production of Nitric Oxide and Reactive Oxygen Species in Macrophages	0.606	0.0105		PPP2CA,PTPN6
Regulation Of The Epithelial Mesenchymal Transition By Growth Factors Pathway	0.603	0.0104		EGFR,FGF20
Axonal Guidance Signaling	0.601	0.00786		CFL2,FYN,GNA13,WIPF1
Leukocyte Extravasation Signaling	0.6	0.0104		CLDN19,WIPF1
Role of CHK Proteins in Cell Cycle Checkpoint Control	0.598	0.0172		PPP2CA
Regulation of the Epithelial-Mesenchymal Transition Pathway	0.594	0.0103		EGFR,FGF20
Triacylglycerol Degradation	0.591	0.0169		PNPLA2
Gap Junction Signaling	0.584	0.0101		EGFR,GUCY1A2
Oxytocin In Brain Signaling Pathway	0.581	0.0101		EGFR,PNPLA2
ILK Signaling	0.575	0.00995		CFL2,PPP2CA
Role of JAK2 in Hormone-like Cytokine Signaling	0.573	0.0161		PTPN6
Gustation Pathway	0.569	0.00985		LIPH,PANX1
Clathrin-mediated Endocytosis Signaling	0.554	0.00962		AP3M2,FGF20
HIF1α Signaling	0.554	0.00962		EGLN1,MKNK2
IL-8 Signaling	0.549	0.00952		EGFR,GNA13
Mitotic Roles of Polo-Like Kinase	0.544	0.0149		PPP2CA
Integrin Signaling	0.543	0.00943		FYN,WIPF1
Cardiac Hypertrophy Signaling (Enhanced)	0.542	0.00738	-2	FGF20,GNA13,IL21R,MKNK2
mTOR Signaling	0.537	0.00935		EIF4B,PPP2CA
Agrin Interactions at Neuromuscular Junction	0.534	0.0145		EGFR
Role of JAK1 and JAK3 in γc Cytokine Signaling	0.534	0.0145		IL21R
Phospholipases	0.534	0.0145		PNPLA2
SPINK1 General Cancer Pathway	0.534	0.0145		EGFR
HER-2 Signaling in Breast Cancer	0.503	0.00881		EGFR,FYN
Hypoxia Signaling in the Cardiovascular System	0.499	0.0132		UBE2E2
VDR/RXR Activation	0.489	0.0128		CEBPA
IL-7 Signaling Pathway	0.489	0.0128		FYN
IL-3 Signaling	0.485	0.0127		PTPN6
Role of MAPK Signaling in Inhibiting the Pathogenesis of Influenza	0.485	0.0127		PNPLA2
Dopamine Receptor Signaling	0.48	0.0125		PPP2CA
p70S6K Signaling	0.48	0.00688		EEF2K,EGFR,PPP2CA,YWHAG
Estrogen-Dependent Breast Cancer Signaling	0.476	0.0123		EGFR
JAK/STAT Signaling	0.472	0.0122		PTPN6
BEX2 Signaling Pathway	0.472	0.0122		PPP2CA
Neutrophil Extracellular Trap Signaling Pathway	0.467	0.00726		FYN,ORAI3,PNPLA2
Role of MAPK Signaling in the Pathogenesis of Influenza	0.463	0.0119		PNPLA2
PEDF Signaling	0.463	0.0119		PNPLA2
Cyclins and Cell Cycle Regulation	0.459	0.0118		PPP2CA
Xenobiotic Metabolism AHR Signaling Pathway	0.451	0.0115		ALDH1L2
CREB Signaling in Neurons	0.443	0.00659		EGFR,GNA13,HTR1D,PTGER4
Immunogenic Cell Death Signaling Pathway	0.439	0.0111		PANX1
Regulation of Cellular Mechanics by Calpain Protease	0.439	0.0111		EGFR
Ceramide Signaling	0.436	0.011		PPP2CA
Acute Myeloid Leukemia Signaling	0.436	0.011		CEBPA
Actin Nucleation by ARP-WASP Complex	0.428	0.0108		WIPF1
ERBB Signaling	0.428	0.0108		EGFR
Fcγ Receptor-mediated Phagocytosis in Macrophages and Monocytes	0.424	0.0106		FYN
Non-Small Cell Lung Cancer Signaling	0.424	0.0106		EGFR
Prolactin Signaling	0.421	0.0105		FYN
IL-1 Signaling	0.417	0.0104		GNA13
Salvage Pathways of Pyrimidine Ribonucleotides	0.414	0.0103		NME6
Melanocyte Development and Pigmentation Signaling	0.41	0.0102		PTPN6
UVA-Induced MAPK Signaling	0.41	0.0102		EGFR
VEGF Signaling	0.407	0.0101		PTPN6
ATM Signaling	0.404	0.01		PPP2CA
Sumoylation Pathway	0.394	0.00971		CEBPA
Chronic Myeloid Leukemia Signaling	0.392	0.00719		CEBPA,PTPN6
Opioid Signaling Pathway	0.388	0.00714		FYN,GNA13
IGF-1 Signaling	0.387	0.00952		YWHAG
Huntington's Disease Signaling	0.382	0.00707		EGFR,TGM2
FAK Signaling	0.376	0.00576	-1.633	EGFR,FYN,HTR1D,IL21R,PTGER4,WIPF1
α-Adrenergic Signaling	0.375	0.00917		GNA13
Xenobiotic Metabolism Signaling	0.368	0.00687		ALDH1L2,PPP2CA
Antioxidant Action of Vitamin C	0.36	0.00877		PNPLA2
Role of MAPK Signaling in Promoting the Pathogenesis of Influenza	0.36	0.00877		PNPLA2
Regulation of Actin-based Motility by Rho	0.358	0.0087		WIPF1
CDK5 Signaling	0.358	0.0087		PPP2CA
IL-13 Signaling Pathway	0.355	0.00862		FYN
Neuregulin Signaling	0.352	0.00855		EGFR
PAK Signaling	0.352	0.00855		CFL2
Fc Epsilon RI Signaling	0.349	0.00847		FYN
Airway Pathology in Chronic Obstructive Pulmonary Disease	0.349	0.00847		FGF20
Sphingosine-1-phosphate Signaling	0.344	0.00833		GNA13
Nitric Oxide Signaling in the Cardiovascular System	0.344	0.00833		GUCY1A2
Renin-Angiotensin Signaling	0.341	0.00826		PTPN6
Neuroprotective Role of THOP1 in Alzheimer's Disease	0.341	0.00826		APP
LXR/RXR Activation	0.336	0.00813		MSR1
Glioma Signaling	0.331	0.008		EGFR
G-Protein Coupled Receptor Signaling	0.329	0.00569	-2	FYN,GNA13,HTR1D,PTGER4
Pancreatic Adenocarcinoma Signaling	0.329	0.00794		EGFR
14-3-3-mediated Signaling	0.326	0.00787		YWHAG
GP6 Signaling Pathway	0.326	0.00787		FYN
Neuroinflammation Signaling Pathway	0.326	0.00631		APP,CD200R1
fMLP Signaling in Neutrophils	0.317	0.00763		GNA13
GABA Receptor Signaling	0.314	0.00758		GNA13
Pulmonary Fibrosis Idiopathic Signaling Pathway	0.313	0.00613		EGFR,GNA13
Gα12/13 Signaling	0.312	0.00752		GNA13
Myelination Signaling Pathway	0.311	0.00612		EGFR,FYN
Role of PKR in Interferon Induction and Antiviral Response	0.305	0.00735		MSR1
RAC Signaling	0.303	0.0073		CFL2
White Adipose Tissue Browning Pathway	0.301	0.00725		GUCY1A2
Adipogenesis pathway	0.299	0.00719		CEBPA
Insulin Receptor Signaling	0.296	0.00714		FYN
Role Of Chondrocytes In Rheumatoid Arthritis Signaling Pathway	0.294	0.00709		CEBPA
Apelin Endothelial Signaling Pathway	0.294	0.00709		GNA13
Endocannabinoid Cancer Inhibition Pathway	0.282	0.0068		GNA13
Dilated Cardiomyopathy Signaling Pathway	0.276	0.00667		DMD
Cellular Effects of Sildenafil (Viagra)	0.276	0.00667		GUCY1A2
NAD Signaling Pathway	0.274	0.00662		SIRT7
PTEN Signaling	0.274	0.00662		EGFR
Corticotropin Releasing Hormone Signaling	0.272	0.00658		GUCY1A2
S100 Family Signaling Pathway	0.266	0.00518	-2	APP,EGFR,HTR1D,PTGER4
Role of Pattern Recognition Receptors in Recognition of Bacteria and Viruses	0.265	0.00641		PTX3
eNOS Signaling	0.265	0.00641		GUCY1A2
Ovarian Cancer Signaling	0.261	0.00633		EGFR
Phagosome Maturation	0.261	0.00633		VPS37B
Glucocorticoid Receptor Signaling	0.252	0.00515		CEBPA,EGFR,IL21R
HOTAIR Regulatory Pathway	0.252	0.00613		DNMT3B
Androgen Signaling	0.242	0.00592		GNA13
Ribonucleotide Reductase Signaling Pathway	0.241	0.00588		EGFR
Germ Cell-Sertoli Cell Junction Signaling	0.241	0.00588		CFL2
Gαq Signaling	0.241	0.00588		GNA13
Glioblastoma Multiforme Signaling	0.239	0.00585		EGFR
Aldosterone Signaling in Epithelial Cells	0.237	0.00581		DNAJC13
WNT/β-catenin Signaling	0.234	0.00575		PPP2CA
Erythropoietin Signaling Pathway	0.229	0.00565		PTPN6
Tumor Microenvironment Pathway	0.226	0.00559		FGF20
Regulation of eIF4 and p70S6K Signaling	0.223	0.00552		PPP2CA
MicroRNA Biogenesis Signaling Pathway	0.215	0.00535		EGFR
Granulocyte Adhesion and Diapedesis	0.212	0.00529		CLDN19
GNRH Signaling	0.209	0.00524		EGFR
Xenobiotic Metabolism PXR Signaling Pathway	0.208	0.00521		ALDH1L2
Hepatic Fibrosis / Hepatic Stellate Cell Activation	0.205	0.00515		EGFR
PPARα/RXRα Activation	0.204	0.00513		GOT2
Adrenomedullin signaling pathway	0.199	0.00503		GUCY1A2
Wound Healing Signaling Pathway	0	0.00397		EGFR
CDX Gastrointestinal Cancer Signaling Pathway	0	0.00495		EGFR
Pathogen Induced Cytokine Storm Signaling Pathway	0	0.0027		IL21R
Chaperone Mediated Autophagy Signaling Pathway	0	0.00156		APP
NRF2-mediated Oxidative Stress Response	0	0.00422		DNAJC13
LPS/IL-1 Mediated Inhibition of RXR Function	0	0.00394		ALDH1L2
Mitochondrial Dysfunction	0	0.0029		APP
IL-12 Signaling and Production in Macrophages	0	0.00424		CEBPA
Role of NFAT in Regulation of the Immune Response	0	0.00193		FYN,GNA13
CCR5 Signaling in Macrophages	0	0.002		GNA13
CTLA4 Signaling in Cytotoxic T Lymphocytes	0	0.00329		FYN,PPP2CA
T Helper Cell Differentiation	0	0.00212		IL21R
CD28 Signaling in T Helper Cells	0	0.00387		FYN,PTPN6
Cardiac Hypertrophy Signaling	0	0.00383		GNA13
G Protein Signaling Mediated by Tubby	0	0.00214		GNA13
Systemic Lupus Erythematosus Signaling	0	0.000936		PTPN6
CDC42 Signaling	0	0.00347		CFL2,WIPF1
Phospholipase C Signaling	0	0.00357	-1	ARHGEF2,FYN,GNA13,TGM2
Role of Macrophages, Fibroblasts and Endothelial Cells in Rheumatoid Arthritis	0	0.00301		CEBPA
Regulation of IL-2 Expression in Activated and Anergic T Lymphocytes	0	0.00216		FYN
PKCθ Signaling in T Lymphocytes	0	0.00179		FYN
Antiproliferative Role of TOB in T Cell Signaling	0	0.00235		TWSG1
PI3K Signaling in B Lymphocytes	0	0.00169		FYN
Agranulocyte Adhesion and Diapedesis	0	0.00476		CLDN19
TEC Kinase Signaling	0	0.00346		FYN,GNA13
SAPK/JNK Signaling	0	0.00199		GNA13
IL-4 Signaling	0	0.00347		PTPN6,TGM2
B Cell Receptor Signaling	0	0.00315		CFL2,PTPN6
NF-κB Signaling	0	0.00175		EGFR
T Cell Receptor Signaling	0	0.00325		FYN,PTPN6
Autophagy	0	0.00463		PPP2CA
Th17 Activation Pathway	0	0.00413		IL21R,PTGER4
T Cell Exhaustion Signaling Pathway	0	0.00353		PPP2CA,PTPN6
Systemic Lupus Erythematosus In T Cell Signaling Pathway	0	0.00311		GNA13,PPP2CA
Systemic Lupus Erythematosus In B Cell Signaling Pathway	0	0.00276		FYN,PTPN6
Senescence Pathway	0	0.00334		PPP2CA
Hepatic Fibrosis Signaling Pathway	0	0.00236		KLF9
Insulin Secretion Signaling Pathway	0	0.00368		FYN
