# Supplementary material for: Dysregulation of miRNA–mRNA expression in fetal growth restriction in a caloric restricted mouse model
Source: Sci Rep. 2024 Mar 7;14:5579. doi: 10.1038/s41598-024-56155-6 (PMC10918062; doi:10.1038/s41598-024-56155-6)
Supplement: Supplementary file 5 — Supplementary Table 5. [file 41598_2024_56155_MOESM5_ESM.xlsx]

## Sheet: Sheet1
Supplemental Table 5: Ingenuity Canonical Pathways
miRNA	mmu-let-7a-5p	mmu-let-7c-5p	mmu-let-7e-5p	mmu-miR-1a-3p	mmu-miR-22-3p	mmu-23a-3p	mmu-mir-26a-5p	mmu-mir-26b-5p	mmu-mir-29a-3p	mmu-mir-30c-5p	mmu-mir-30e-5p	mmu-mir-103-3p	mmu-mir-125a-5p	mmu-mir-146a-5p	mmu-mir-200a-3p	mmu-mir-200b-3p	mmu-mir-294-3p	mmu-mir-300-3p	mmu-mir-322-3p	mmu-mir-335-3p	mmu-mir-379-5p	mmu-mir-410-3p	mmu-mir-434-3p	mmu-mir-434-5p
	Akap6	Msr1	Cd200r1	Slc25a23	Lmtk3	Aldh1l2	Ube2e2	Slc25a20	Serinc5	Cntn4	Fam196a	Nfam1	Rit1	Whamm	Agfg2	Mocs1	Slc25a40	Gm10083	Rgs1	Gm10083	Fbxo32	Tmem64	Trdn	Ptger4
	Msr1	Cd200r1	Tmprss11f	Eya4	Dpf2	Msr1	Slc25a20	Ptx3	Lgi2	Fbxo32	Hoxb4	Wdr52	Arid3a	Ing2	Lgi2	Olfr558	Akap6	Nfam1	Arhgap42	Msr1	Htr1d	Cdk14	Gm5878	Tmem64
	Lbh	Lbh	Abcg1	Gnpda2	Atp8a1	Cfl2	Tmem64	Lmln	Orai3	Panx1	Wipf3	Dcun1d4	Dpf2	Ptrh2	Egfr	Cebpa	Tesk2	Msr1	Ppp1r3g	Synm	Lphn3	Actn1	Tnfaip8l1	Arhgap42
	Cd200r1	Akap6	Arid3a	6330403A02Rik	Dgcr14	Ptger4	Tesk2	Ube2e2	Ankrd49	Arid3a	C530008M17Rik	Eif4b	Sirt7	Ptp4a2	Elmod1	Elmod1	Dkk1	Lphn3	Serinc5	Dppa1	Lpgat1	Gucy1a2	Dnase2b	Lphn3
	Fbxo32	Fbxo32	Dcaf15	Hace1	Akt3	Serinc5	Pcdh9	Plaa	Ppp2ca	Nfam1	Tgm2	Eda	Tjap1	Thap3	Peli2	Egln1	Tmem64	Gm6970	Il21r	Rgs1	Adamts15	Slc25a42	Synm	Twsg1
	Dcaf15	Dcaf15	Dpf2	Kalrn	Nudt4	Gm1564	Itpr1	App	Slc6a2	Dmd	Camta1	Rnf157	Lbh	Il18rap	Lmln	Plaa	Rab5c	Il21r	Rsu1	Aldh1l2	Ube2e3	Dennd2c	Tmem64	Gcom1
	Dmd	Dmd	Arhgef2	Fnip2	Zfyve9	Tmem64	Ptx3	Dnmt3b	Pdgfb	Lphn3	B3gnt5	Pi4kb	Peli2	Kdm2b	Srek1	Lhfp	Wnt9b	Lbh	Gm5878	Serinc5	Selp	Atf1	Was	Mt1
	Mapk6	Poglut1	Lmln	Ip6k2	Lipg	Add2	Cnnm2	Ntsr1	Megf6	Got2	5031414D18Rik	Dmd	Ppp2ca	Tef	Fnip2	Nav3	3222401L13Rik	Serinc5	Egfr	Cd200r1	Glud1	3222401L13Rik	Ftsj2	Yipf1
	Poglut1	Abcg1	Srek1	Wipf2	Dcdc2a	Fbxo32	Mcc	Patl1	Dennd2c	5031414D18Rik	Gna13	Sdc2	Serinc5	Arl8a	Hook1	Akt3	Agfg2	Akap6	N28178	Egfr		Add2	Popdc3	Rem1
	Abcg1	Mapk6	Syt11	Coro1b	Batf3	Npm1	Mknk2	Peli2	Smtnl2	Peli2	Mab21l1	Lphn3	Mknk2	Lipa	Cir1	Socs5	App	Aldh1l2	Orai3	Eya4		Ldlr	Arhgap42	Txnl4a
	Arhgef2	Arhgef2	Qars	Crim1	E130309D14Rik	Slc6a2	Patl1	Tesk2	Fbxw9	Sox11	Pnpla2	Arnt	Abtb1	Samd12	Rffl	Cntn4	St8sia2	Trdn	Pcdhb3	Nfam1		Synpr	Il1rn	Ube2e3
	Ddn	Arid3a	Eef2k	Dnajc13	Grm1	Popdc3	Hmga1	Mknk2	Akt3	Atp8a1	Stx2	Cdk14	Vps37b	Cask	Canx	Tial1	Cfl2	Fbxo32	Wls	Mpeg1		Slc2a1	Ms4a1	Ap3m2
	Cdh18	Ddn	Lbh	Sfxn5	Fnbp4	Rnf43	Ntsr1	Tmem64	Rpl5	Wipf3	B4galt6	Zcchc18	Sox11	Per1	Tial1	Usp25	Smtnl2	Olfr558	Olfr558	Ppp1r3g		Tll1	Rpl8	Ncf1
	Arid3a	Ankrd49	Nme6	Jarid2	Ankrd13a	Stx12	Rnf6	Hmga1	Kdelc1	Lmln	Gigyf2	Dyrk2	Coro2a	Trim45	Wipf1	Wipf1	Prdm16	Dmd	Cox7a2l	Ptger4		Wnt9b	Cldn19	Polm
	Pcp4l1	Rffl	Ddx19a	Ncl	Hrasls	Kcnk5	Adamts6	Usp25	Cnnm2	Nav3	Fgf20	Hmga1	Wnt11	Gm10521	Kcnk5	Fyn	Sdc1	Egfr	Gpn3	Themis		Sema4d	Adamtsl3	Hoxb9
	Kctd17	Tmprss11f	Liph	Cdk14	Lrch1	Crim1	Lmln	Syt2	Ube2e3	Polr3g	Jph4	Ank1	Phf20	Kctd15	Ywhag	Mgat2	Rnf6	N28178	Nfam1	Slc25a40		Prrx1	Lgi2	Peli2
	Ankrd49	Cdh18	Fbxo32	Lrch1	Itgb8	Insm1	Dnmt3b	Hook1	Dnmt3b	Rnf157	Klf9	Arl8a	Shisa6	Hormad1	Ptpn6	Zfp711	BC007180	BC027231	Scara5	Rps6		Agfg2	Cdh18	Cask
	Dpf2	Kctd17	Msr1	Rere	Qsox1	Sla	App	Rnf6	Wscd2	Ube2ql1	Lpgat1	Cpd	Taf5l	B3gnt5	Akap6	Ywhag	Eif4b	Ccr1	Egln1	Cntn4		Ndfip1	Chmp4b	Lmln
	Rffl	Pdgfb	Kctd17	Gm614	Zfp827	Ptp4a2	Vmp1	Srgap1	Lmln	Mex3b	Cldn19	Fam71f2	Wipf2	Zfp697	Cfl2	Cfl2	Rgl1	Popdc3	Trdn	Ccdc18		Tec	Rps6	Id3
	Pdgfb	Syt11		Tmem178	Adat2	Caprin1	Dcdc2a	Dcdc2a	Osbp	Zfp711	Abcg5	Adamtsl3	Cd300lf	Plekhh2	Dnajc13	Ppp2ca	Crim1	Dkk1	Gfra1	Gm1564		Tex14	Egfr	Tmem178
	Syt11	Dpf2		Dph1	Jarid2	Cat	Akap6	Rere	Syt2	Gigyf2	Elmo1	Cask	Fam134a	C530008M17Rik	Myrip	Srgap1	Mknk2	Cdk14	Poglut1	Igsf6		Rgl1	Cdk14	Enpp4
	Wnt9b	Pcp4l1		Caprin1	Mex3a	Elf5	Plaa	Cdv3	Agpat4	Ywhag	P4ha1	Cnnm2	Rffl		Ppp2ca	Kctd15	Taf1d	Tas2r143	Twsg1	Lbh		Dcdc2a	N28178	Nrg1
	Idh2	Wnt9b		Gnaq	Samd12	Whamm	Lrch1	Mex3b	Snx4	Eya4	Rffl	Slc20a2	St3gal6		Astn1	Lrch1	Pxmp4	6720489N17Rik	Gm773	Stx19		Phf19	Pcdhb3	Hjurp
	Tmprss11f	Efhd2		Eif4e	Naa10	Srgap1	Srgap1	Wipf2	Zfp346	Jarid2	Atp8a1	Mak16	Adamts15		Mapk6	Pi4kb	Cirbp	Eya4	Mrpl16	Wls		Cask	Rin1	Xylt2
	Efhd2	Hmga1		Sash1		Sox11	Cacnb4	Gja3	Nav3	Stx2	Gramd2	Slc26a7	Smurf1		Gfod1	St3gal6	Cyb561d1	Ube2ql1	Synpr	Trdn		Maml2	Ttc39c	Metrnl
	Qars	Nme6		Zfp827		Ywhag	Peli2	St3gal6	Slc30a3	P4ha1	Nrbp1	Wasf3	Fam118a		Calu	Tmem41b	Sash1	Hps6	Tlr13	Lilrb4		Gfod1	Arg1	Slc4a3
	Nme6	Lmln		G6pdx		Fnip2	St3gal6	Thrap3	Gfod1	Ier5	Ier5	Dsc1	Neu1		Cdv3	Astn1	Dcun1d4	Spag6	Fgf20	N28178		Hace1	C030017K20Rik	Slc9a2
	Hmga1	Srek1		Cask		Preb	Syt2	Pcdh9	Pdgfc	Wipf1	Eya4	Glud1	Sash1		Snx9	Hccs	Pik3r3	Rmi1	Ap3m2	Arg1		Rere	Corin	Adat2
	Lmln	Idh2		Slc25a30		Arhgap27	Cdv3	Mapk6	Adamts15	Fyn	Las1l	Kcnip2	Pygo1		Ing2	Rgl1	Ccnd1	Tspan3	AU041133	Pax2		Nrg1	BC027231	Jarid2
	Aen	Qars		Zfp36l2		Golph3l	Arl4c	Rcn1	Gpr156	Fnip2	Nav3	Zfp711	Sema4d		Sox11	Mex3b	Kremen1	Nr5a1	Rit1	Gm6970		Syt2	Ccdc134	Zfp827
	Liph	Prss22		Fam69a		Ing2	Zfp697	Ypel1	Ing2	Actn1	Eda	Zc3h12b	Tef		Wdr52	Prdm16	Arl4c	Abcg1	Tnfsf8	Rsu1		Wnt7b	Kdelc1	Creg1
	Prss22	Syt2		Iars2		Lrrc4	Dmd	Dmd	Kctd15	Klf9	Eml4	Srek1	B4galt6		Pcdh9	Sash1	Camta1	Ms4a1	Arg1	BC027231		Mex3d	Plin2	Hoxa3
	Syt2	Aen		D3Bwg0562e		Nkap	Gja3	Jarid2	Plod1	Nrbp1	Fam43a	Kcna2	Dyrk2		Fkbp5	Dmd	Cdh3	Chchd5	Mag	Mrto4		Vmp1	Twsg1	Arhgap18
	Mnt	Dnase1l2		Ift52		Zbtb2	Itgb8	Lrch1	Tll1	Cldn19	Peli2	Nrip1	Cnnm2		BC007180	Bag5	Dyrk2	Dok2	Ms4a1	Uspl1		Fbxo33	Pkp2
	Ptpru	Ptpru		Kank4		Lrch1	Ddx3x	Vmp1	Fyn	Rffl	Dmd	Phf19	Srrm3		Dyrk2	Calu	Dhx40	Npm1	Srek1	Elmod1		Wnt11	Spag6
	Srek1	Ddx19a		Eml4		Phf19	Mfsd7b	Akap6	Zfyve9	Scara5	Limch1	Rnmt	Zfp827		Gphn	Eps8	Ppwd1	Alox5ap	Elmod1	Slc11a1		Pik3ip1	Canx
	Cask	Parm1		Srp72		Adhfe1	Wwc2	Dram1	Ddx3y	Dsc2	Magi3	Nat8l	Klf16		Kdm2b	Fnbp4	Zfp827	Corin	Lbh	Twsg1		Sash1	Gdf10
	Ddx19a	Fnip2		Dgkh		Magi1	Dram1	Cnnm2	Prkab2	Vat1	Vat1	Nedd9	Kctd15		Rcor3	Rbfox3	Dtnbp1	Elmod1	Rps9	Dlx5		Tceal1	Ino80c
	Dnase1l2	Nek3		Ift80		Tgfa	Fam84a	Hoxa5	Arnt	Calu	Got2	Phf20	Xirp1		Rere	Slc25a30	Itgb8	Osbp	D10Wsu102e	Akap6		Dusp1	Myo5b
	Eda	Liph		Hoxb4		Jarid2	Hook1	Arl4c	Mlkl	Las1l	Lmbr1l	Mfsd7b	Dpep1		Mapk1	Cask	Prrx1	Themis	Cdan1	Chmp4b		Fosb	Serinc5
	Klf9	Eef2k		Ankrd23		Adamts6	Jarid2	Rcn2	Rere	Slc5a11	Panx1	Etnk1	Dusp1		Srp72	Jun	Asf1a	Zfp951	Cxcr5	Lgi2		Whrn	Vps37b
	Parm1	Cask		Hoxa3		Ccnd1	Hoxa5	Eif3a	Lpgat1	Fgf20	Reep1	Srgap1	Parm1		Gnaq	Nudt4	Dbr1	1700030J22Rik	Enpp4	AF366264		Pak4	Eef1b2
	Fnip2	Kremen1		Arhgef3		Eif6	Ehd1	Mcc	Mex3b	Eml4	Rhebl1	Zfp827	Pik3ip1		Stx2	Slc16a4	Rpp38	Bcl11a	Hcrtr2	Hmgcll1		Fchsd2	Fbxw17
	Prrx1	Gfod1		Osbpl7		Pkia	Erlin1	Pik3r3	Adamts6	Slc35f3	Rnf157	Caprin1	Hddc3		Zfp207	Klf9	Dazap2	Gnpda2	Rpl17	Poglut1		Nemf	Gins3
	Eef2k	Oxa1l		Ddx3x		Slc39a13	Mapk6	Magi3	Dcun1d4	Zfp36l2	Arhgef3	Rdh10	Ubr7		Map3k7	Nrbp1	Zfp697	Pfdn1	Tex12	Syt11		Dhx40	Gucy1a2
	Lpgat1	Cir1		Fbxo33		Lpgat1	Usp25	Nrip1	F11r	Prdm1	Selp	Map3k7	Zbtb38		Preb	Dyrk2	Lefty2	Ttc39c	Tmprss11f	Ccdc148		Elmo3	Hspa2
	Gpr156	Lpgat1		Arcn1		P2ry13	Rere	Itpr1	Pik3r3	Lmbr1l	Zfp36l2		Mfsd9		Etnk1	Stx12	Ino80	Luzp4	Ccdc148	Cd200r3		Wdr44	Nme6
	Kremen1	Nkap		Ccnd1		Rcn1	Pim3	Cacnb4	Jarid2	Tgm2	Fnip2		Dazap2		Fry	B4galt6	Iars2	Wdr52	Gcom1	Lpcat2			Ptprs
	Rcn1	Adamts15		Fam84a		Fosb	Rcn1	Itgb8	Clpx	Elmo1	Nrip1		Nrg1		Pex13	Npm1	Mfsd9	Add2	Lmtk3	Mina			Rpl17
	Reep1	Gpr156		Fosb		Zfp697	Pik3r3	Ddx3x	D3Bwg0562e	Atf1	Rgl1		Vtcn1		Rph3al	Nrip1	Ptprd	Ankrd49	Tmem41b	Mrpl16			Sned1
	Ccnd1	Prrx1		Sfrp1		Fam196a	Rcn2	Dennd1b	Kcnip2	Nrip1	Glcci1		Prdm1		Khdrbs3	Wasf3	Mex3a	Hspa2	Trim40	Rit1			Syce2
	Oxa1l	Ccnd1		Meox2		Slc6a14	Eif3a	Ehd1	Dgkh	Selp	Prrx1		Nedd9		Foxj1	Gnaq	Samd12	Mt1	Vegfb	Rps9			Pcdh9
	Ccny	Cyb561d1		Rab43		Eif3a	Thrap3	Fam84a	Eml4	Slc7a10	Ywhag				Parm1	U2af1	Aebp2	Stk11ip	9030612E09Rik	Vps11			Cct6b
	Nkap	Eda		Glcci1		Fam84a	Mex3b	Adamts6	Atg9a	Dnajc13	Fyn				Smc3	Ank1	Magi3	Atp2c2	Il18rap	Ankrd49			Nsa2
	Gfod1	Hook1		Mfsd9		Pik3r3	Ptprd	Erlin1	Dennd1b	D3Bwg0562e	Slc35f3				Kbtbd4	Asf1a	Wee1	Exd1	Nsa2	Cd22			Slc25a43
	Adamts15	Myrip		Mab21l1		Ppl	Ranbp9	Zfp697	Ank1	Kremen1	Tbx22				Serpinh1	Dcun1d4	Rtn4	F11	Hccs	Cdk14			4930415F15Rik
	Cyb561d1	Rcn1		Ptprd		Ppp1r1c	Wipf2	Pim3	Camta1	B4galt6	Calu				Wdr44	Ier5		Sdc1	Lmln	Clec1b			Gm1564
	Hook1	Srgap1		Lyve1		Plekhh2	Ypel1	Fchsd2	Per1	Caprin1	Atf1				Ranbp9	Scd1		Socs5	Nif3l1	Dram1			Ilkap
	Itgb8	Klf9		Slc25a25		Dyrk2	Lrrn3	Wwc2	Nat8l	Fam196a	Dhx40				Tm9sf4	Aebp2		Zdhhc2	Tmem64	Dzip3			Ppp2ca
	Nek3	Mnt				Hoxa3	Mab21l1	Ranbp9	Ptprd	Magi3	Dsc2				Gna13	Ddx3x		Nudt21	C1ql4	Egln1			Mt1
	Vgll3	Prkab2				Hoxb4	Zbtb38	Zbtb38	Ddx3x	Pex5l	Lmln				Ptprd	Hdhd2		Synpr	Dph1	Ftsj2			Prdm16
	Cir1	Reep1				Slc16a10	Dennd1b	Ptprd	Sgk1	Hoxa3	Mfsd7b				Glcci1	Mex3d		Zfp110	Eef1a1	Gnpda2			Rit1
	Cpd	Itgb8				Camta1	Ccdc28a	Gna13	Kcna2	Prrx1	Cntn4				Maml2	Myo1b		4933416C03Rik	Fbxo32	Pus7l			Acsf2
	Myrip	Cpd				Maml2	Nrip1	Mfsd7b	Wasf3	Rhebl1	Ube2ql1				Sdc2	Dennd1b		Acsf2	Lhfp	Rnf43			Ankrd49
	Prdm1	Vgll3				Elac1	Fchsd2	Ccdc28a	Gk5	Rnmt	Arid3a				Arcn1	Itpr1		Kalrn	Tnfsf15	Tmem64			Cnnm2
	Dyrk2	Ccny				Slc7a6os	Magi3	Mab21l1	Serpinh1	Erlin1	D3Bwg0562e				Sim2	Zbtb38		Myo5b	Tspan3	Abcg8			Cxcl1
	Fam43a	Dyrk2				Wee1	Gna13	Lrrn3	AI118078	Limch1	Scara5				Cpd	Dusp1		Slc5a11	Wdr52	Abo			Lmtk3
	Samd12	Nfxl1				Asf1a			Lpl	Rgl1	Wipf1				C530008M17Rik	Fosb		Syt11	1700030J22Rik	C1qb			Lrch1
	Slc10a6	Fam43a				Vgll3				Cfl2	Jarid2					Mex3a		Tnfsf15	C1qc	Ccdc134			B4galt6
	Srgap1	Slc10a6				Myct1				Jph4	Slc7a10					Pkia		Anxa7	Ccdc13	Ncf1			Erap1
	Clp1	Zfp697				Prdm1				Tbx22	Hoxa3					Ranbp9		Atp8a1	Fer1l6	Ndfip1			Wscd2
	Prkab2	Grid2ip				Dennd1b				Dennd2c	Kremen1					Fbxo33		Gucy1a2	Golph3l	Nsa2			Khdrbs3
	Grid2ip	Cdv3				Nol4				B3gnt5	Mex3b					Rdh10		Pdgfc	Pla2g7	Serpinb1a			L3mbtl2
	Nfxl1	Prdm1				Arhgap20				Eda	Pex5l					Adamts6		St8sia2	Plaa	Arid3a			Ube2e3
	Arfgap2	Samd12				Armc10				Lpgat1	Sox11					Slc6a15		Car9	Slfn4	Atf1			1700001O22Rik
	Ptprd	Clp1				Cpd				Gramd2	Adamts6					Trp73		Cnbp	Zfp346	B630019K06Rik			9030624J02Rik
	Zfp341	Zfp341				Tceal1				Reep1	Erlin1					Reep1		Il18rap	Agfg2	Ccr1			Amz1
	Nat8l	Arfgap2				Etnk1				Gna13	Polr3g					Kcna2		Il1f5	Cct4	Dok2			Fbxo31
	Zfp697	Ptprd				Reep1				Adamts6	Fbxo32					Pvrl4		Khdc1b	Ilf3	Enpp4			Naga
	Cdv3	Pik3ip1								Plekhh2	Rnmt					Glcci1		Lpcat2	Sdc1	Glud1			Pdia4
	Cacnb4	Arhgap20								Mfsd7b	Nfam1					Lpl		Pkp2	St8sia2	Spdya			Socs5
	Thrsp	Ccr7								Ranbp9	Zfp711					Sdc2		Sostdc1	Wnt9b	Tnfsf8			Dnase1l2
	Arhgap20	Nat8l								Hoxb4	Actn1					Prdm1		Sox11	4930415F15Rik	AU041133			Gm13102
	Ccr7	Cacnb4								Mab21l1	Dennd2c					Arcn1		Tnfsf8	2510002D24Rik	Bccip			Hcrtr2
	Crct1	Kcnk18								Dhx40	Dnajc13					Ccny		Zfp36l2	Eepd1	C5ar1			Naca
	Dusp1	BC052040								C530008M17Rik	Plekhh2					Cpd		Aen	Glrb	Hspa2			Ptch2
	Kcnk18	Mex3a								Wdr44	Wdr44					Nrg1		Cnnm2	Gucy1a2	Ntsr1			Pygo1
	Pik3ip1	Rdh10								Arhgef3	Slc5a11					Arhgap20		Erap1	Mmp19	Plin2			App
	BC052040	Crct1								Fam43a	Prdm1					Pls3		Zdhhc14	Nav3	Add2			Cdc25b
	Etnk1	Dusp1								Pdcl	Pdcl							Cbln3	P4ha1	Lrch1			Egln1
	Slc6a15	Etnk1								Vapa	Caprin1							Fcf1	Pygo1	Mapk6			Golph3l
	Mex3a	Slc6a15								Abcg5	Lphn3							Gins3	Qars	Ms4a6d			Lpgat1
	Rdh10	Thrsp								Camta1	Cfl2							Nr1i3	Shisa6	Mt1			Mcc
										Glcci1	Ranbp9							Parm1	Sla	Nol6			Rpl19
										Pnpla2	Vapa							Peli2	Slc5a11	Nubpl			St8sia2
																		Pkia	Tyw1	Rbm46			Zdhhc2
																		Polh	Akap6	Vegfb			Alox5ap
																		Prdm16	Ccr1	9030612E09Rik			Cep57
																		Ube2e3	Cct6b	4930415F15Rik			Grm1
																		2610002M06Rik	Cflar	App			U2af1
																		Cat	Dnmt3b	Ccdc13			Csmd1
																		Enpp4	Polr2d	Cct6b			Dis3
																		Gm14305	Tsen2	Chchd5			Echdc3
																		Sned1	Zcchc18	Srek1			Eefsec
																		Golph3l	Eif2s3x	St8sia2			Rbm46
																		Nav3	F11	Tex12			Whamm
																		P2ry6	Rgl1	Tlr7			Atp8a1
																		Polr2d	Zmat2	Zfp110			Glrb
																		Txnl4a	Akt3	Wdr52			Pfdn1
																		Wipf1	Csmd1	Lyzl1			Polr2d
																		Cebpa	Lrch1	Agfg2			Sfrp1
																		Magi1	Megf6	Akt3			Zcchc18
																		Rem1	Nprl2	Hcrtr2			1700009N14Rik
																		Srek1	Nubpl	Nudt21			2510002D24Rik
																		Cdc25b	Tacc1	Pla2g7			Anapc4
																		Dgcr14	Abca13	Rpl19			Ankrd23
																		Id3	Fam196a	Cct4			Fkbp15
																		Abcg8	Itpkc	Sla			Ndfip1
																		Fam71f2	Map1lc3a	Syt2			Ptp4a2
																		Fbxw17	Slc26a7	1700030J22Rik			Serpinb6b
																		Mill1	St3gal6	Car9			Ank1
																		Rcn2	Cat	Cat			Bloc1s3
																		Actl6a	Cyth2	Cfl2			Elf5
																		Cobl	Dhx36	Ddx10			Mdp1
																		D130052B06Rik	Fbxw17	F11			Shisa6
																		Gm9732	Gm2042	Glrb			Abca13
																		Ing2	Sox11	Golph3l			Gpr156
																		Nsun2	Trip13	Hccs			Hpcal1
																		Tmem178	Tsr1	Khdc1b			Pgd
																		Cln8	Ywhag	Shisa6			Qsox1
																		Eef2k	Zdhhc2	St3gal6			Rffl
																		Eif2s3x	Zfyve9	Tnfrsf19			Slc16a10
																		Hpcal1	Coro7	Tnfsf15			Ccdc96
																		Lrpap1	Dmrtb1	Gm14305			Fcf1
																		Mast2	Fyn	Hpgds			Gm12216
																		Ptrh2	Il23r	Lrrn4cl			Slc6a14
																		Dcdc2a	Pkp2	Plaa			Vgll3
																		Ddx19a	Slc4a3	Pygo1			Caprin1
																		Kcnq5	Zfp300	Tsen2			Dennd1b
																		Kdm2b	6330403A02Rik	Zfp300			Eef2k
																		Polr3g	Cep57	Zfp36l2			Ift57
																		Ptp4a2	Dmd	Cngb3			Ing2
																		Serpinb6b	Khdrbs3	Eef1a1			Itgb8
																		Pxmp4	Polh	Gm2042			Lmln
																		Sgk1	Prkab2	Mmp8			Ms4a4b
																		Trim29	Taf9	Nav3			Plaa
																		U2af1	Tmem178	Nme6			Cngb3
																		Uty	Usp25	Pcp4l1			Il1rap
																		Zmat2	Crym	Pdgfc			P4ha1
																		3110052M02Rik	Eci2	Sdc1			Samd12
																		Atp2c1	Fam163a	Slc16a4			Tmem178
																		Rpl3	Hpgds	Sostdc1			Zfp937
																		Shisa6	Axl	Tlr8			Enpp4
																		Adamts15	Cnnm2	Zfyve9			Eps8l1
																		Clec5a	Eps8l1	Exd1			Fbxo39
																		Dgkh	Ispd	Insl6			H2-Ob
																		Lyve1	Kdelc1	Mmp19			Mast2
																		Sf3b4	Scd1	Nudt4			Nrg1
																		1700011A15Rik	Trim29	Slc26a7			Oxa1l
																		Arl4c	Adamts15	Stk11ip			Sdc2
																		Bckdhb	BC007180	Whamm			Sgk2
																		Cask	Dennd2c	Zcchc18			Klf9
																		Fbxo39	Ncl	Bag5			Sox11
																		Gpr116	Npm1	Ces1d			Hist1h2bk
																		Mcc	Serpinb1c	Eif4b			Adck2
																		Tyw1	Traf3ip1	Itpkc			Dera
																		Adat2	Wnt6	Oog1			Doc2b
																		Ccny	Arrdc1	Plekhn1			Fnip2
																		Dhx40	B4galt6	Slc5a11			Gm14305
																		Gm12216	Kbtbd11	Amz1			Metrnl
																		Mgat2	Oxa1l	BC053393			Pla2g16
																		Pnmal2	Pdia4	Eif2s3x			Rab43
																		Tgfa	Gpr116	Fbxw17			Tlr8
																		Vmn2r121	Hbb-y	Fnip2			Txndc5
																		Cyp4f39	Insl6	Gins3			Abcg5
																		Caprin1	Sf3b4	Gucy1a2			Fbxo44
																		Cd5l	Slc6a14	Patl1			Phf20
																		Cflar	Gphn	Slc15a1			Pla2g12a
																		Dennd1b	Ing2	Cask			Pls3
																		Sbds	Magi1	Eepd1			Rere
																		Srgap1	Olfr920	Eftud2			Taf1d
																		Tmem186	Sash1	Kdelc1			Cflar
																		Phf20	Tmem106a	Khdrbs3			Las1l
																		Ppl	Wipf1	Liph			Mgat2
																		Rpp38	Tbx22	Lyar			Ptrh2
																		Sim2	Eif3a	Npm1			Srek1
																		Vmp1	Lipa	Rcc1			Tbc1d10a
																		Zfp558	Mageh1	Ufm1			Arcn1
																		Dera	Mettl8	Zfp711			Ehd1
																		Fam84a	Paox	9030624J02Rik			Fam84a
																		Hook1	Rcn1	Ap3b1			Gm10521
																		Hrasls	Sned1	Atp8a1			Pik3r3
																		Itgb1bp2	Tbc1d14	Hsbp1			Eml4
																		Myrip	Thrap3	Ptpn20			Gfod1
																		Reep1	Ufm1	Ptrh2			Ift52
																		Sash1	Cyp4f39	Sox11			Shq1
																		Wnt7b	Ankrd46	Wipf1			Taf5l
																		Dsc1	Dcdc2a	Eef2k			Tbc1d14
																		Abcg3	Pik3r3	Fau			Tceal1
																		Fam187b	Polr3g	Magi1			Tm9sf4
																		Ino80	Taf1d	Nkap			Ugdh
																		Ptprm	Elmo1	Pex1			Ccr8
																		Zfp827	Erap1	Tacstd2			Anxa3
																		Hist1h2bk	Fnbp4	Usp25			Aoah
																		Gm3625	Lamtor3	B4galt6			Clpx
																		Bmper	Mcc	Crim1			Eif4e3
																		Mapk1	Pigz	Nfe2			Fbxo33
																		Olfr920	Zkscan17	Serpinb1c			Lrrn3
																		Slc16a10	4933440M02Rik	Sned1			Mfsd7b
																		Tbx22	Spag6	Ttc39c			Mlkl
																		Ddx3x	Itpr1	Ube2e3			Ncl
																		Ddx3y	Prmt10	Zfp189			Nif3l1
																		Fchsd2	Ptp4a2	Pcdh9			Vtcn1
																		Gabrp	Shq1	Atp2c1			Ywhag
																		Nfkbiz	Snip1	Cep57			Ankrd13a
																		Pex11b	Suclg2	Csn3			Mrpl16
																		Prdm1	Wipf2	Dcdc2a			Sash1
																		Ptges	2610002M06Rik	Dgcr14			Ces1d
																		Rpl10l	Dgkh	Fyn			Gpr116
																		Serpinh1	Fam118a	Mlkl			Mettl8
																		Slco1a6	Hrasls	Nr1h5			Lzts1
																		Ticam1	Kcnq5	Stx12			Nom1
																		C530008M17Rik	Kdelr3	Tmem106a			Plin3
																		Cast	Ppwd1	Zmat2			Tyw1
																		Elac1	Prps1l3	Gm8094			Kcna2
																		Ms4a4b	Slc25a30	3110052M02Rik			Ankrd46
																		Vgll3	Vipr2	B3gnt5			Cir1
																		D3Bwg0562e	Casp14	BC007180			Eif2s3y
																		Fnbp4	Creg1	Cd33			Gm14226
																		Itgb8	Dennd1b	Cnbp			Gna13
																		Kin	Folr4	Hook1			Traf3ip1
																		Shq1	Gm9887	Hoxa5			Zfp456
																		Wdr44	Gnaq	Rcn1			Tbx22
																		Cpd	Ift57	Taf1d			Dyrk2
																		Dbr1	Lpgat1	Tial1			F11r
																		Dcp1b	Mapk1	Tmem178			Kctd15
																		Eif4e	Susd4	Trim29			Mrps9
																		Prkab2	Arhgef16	Dsc1			Fbxo22
																		Slc29a2	Ascc1	Echdc3			Lpl
																		Tcea1	Calu	Fam115c			Me2
																		Zc3h12b	Dyrk2	Hpcal1			Plod1
																		Aebp2	Zfp558	Ncl			Wdr89
																		Arhgef16	Gm10735	Rchy1			Axl
																		Dhx35	Dcaf11	Slc27a1			Cdv3
																		Gbgt1	Hdhd2	Slc6a14			Hdhd2
																		Gna13	Me2	Srgap1			Ppwd1
																		Gnaq	Per1	Srp72			Samd7
																		H2-Ob	Vmp1	Thumpd2			Dbndd1
																		Ubr7	Zfp831	Cln8			Fam134b
																		Asf1a	Ces1f	Dcun1d4			Otol1
																		Bnipl	Jarid2	Ddx3y			Crct1
																		Ofd1	Rpp40	Kcnq5			Kcng4
																		Zfp937	Gm7932	Paox			Mex3a
																		AV320801	Ift52	Ptprs			Pgm3
																		Acox1	Kdm2b	Sbds			Pim3
																		Cd247	Wwc2	Uty			Armc10
																		Hjurp	Eda	Spag6			Eif4e
																		Mak	Gm10874	2610002M06Rik			Fosb
																		Samd12	Hist1h2bj	Cast			Gm9887
																		Tshz1	Snapc1	Ddx21			Map3k7
																		Kcna2	Tmem163	Dera			Dhx36
																		Camta1	Trim9	Dhx36			Pex5l
																		Rdh10	Ccr7	Gpr116			Rab33b
																		Adamts6	Hnrnph2	Hist1h2bb			Serpinb9
																		AI118078	Rad50	Hoxb9			Atg2a
																		Ankrd46	Sfrp1	Il1rap			Ranbp9
																		Aoah	Syce2	Klhl22			Tshz1
																		Mfsd7b	C87977	Mast2			Arhgef3
																		Tceal1	Myo5b	Pla2g12a			Eno3
																		Vrk1	Serpinb9	Pxmp4			Nfxl1
																		Vtcn1	D3Bwg0562e	Rnf34			Dcp1b
																		Cacnb4	Iars2	Rpl10l			Zfp207
																		Pls3	Kcna7	Scd1			Eps8
																		Tsr1	Pgm3	Wwc2			Pydc4
																		Clpx	Ugdh	Astn1			Paqr8
																		Fkbp5	Vgll3	Cep76			Gm13152
																		Nrip1	Atg3	Dennd1b			Tyr
																		Wdhd1	Bcl10	Eif2s3y			Wdr44
																		G6pdx	Fkbp5	Ing2			Clp1
																		Hrh1	Med17	Klf9			Etnk1
																		Pex5l	Pex11b	Lipa			Lyve1
																		Rad50	Rcor3	Mbip			Rdh11
																		Rcor3	Rhox4g	Mcc			AV320801
																		Smc3	Samd12	Polr3g			Acox1
																		Cltb	Stx2	Ptp4a2			Bckdhb
																		Eif4e3	Tcea1	Tef			Elmo3
																		Kcng4	Clint1	Dcp1b			Slc28a2
																		Pyhin1	Cpd	Eef1b2			Wee1
																		Wasf3	Pdcl	Fam187b
																		Eno3	Ptprd	Fam76a
																		Eps8	C530008M17Rik	Gltscr2
																		Klf16	Fam84a	Hoxa3
																		Myo1b	Nrg1	Lpgat1
																		P2ry13	Pex5l	Mex3b
																			Tceal1	Prps1l3
																			Tll1	Sf3b4
																			Bckdhb	Sgk2
																			Gna13	Zfp831
																			Ddx3x	Adck2
																			Mak16	Atg9a
																			Metrnl	Dsc2
																			Nfkbiz	Hist1h2bj
																			Pex13	Ift57
																			Rnf115	Olfr920
																			Zfp622	Ppl
																			Atp4a	Prss35
																			Aebp2	Slc25a30
																			Mfsd7b	Snx9
																			Reep1	Wdr89
																			Sim2	Zfp558
																			Smc3	Tbx22
																			Zc3h12b	Ccr8
																			4930502E18Rik	4933440M02Rik
																			Eif4e3	Aqp9
																			Hddc3	Arhgef16
																			Magi3	Calu
																			Mpzl2	Cdv3
																			Wasf3	Cobl
																			Gk5	Far2
																			Myo1b	Hdhd2
																			Cacnb4	Las1l
																			Hjurp	Slc16a10
																			Map3k7	Thrap3
																			Rdh11	Wipf2
																			Serpinh1	Abcg3
																			Nr1d2	Clpx
																			Qsox1	Hoxb4
																			Samd13	Itgb8
																			Lrrn3	Nol4
																			Etnk1	Nos3
																			Fam134b	Suclg2
																			Fchsd2	Tll1
																			Sdc2	Zfp456
																			Serpinb7	Aco2
																			A430105I19Rik	Aoah
																			Itgb1bp2	Dyrk2
																			Mab21l1	Ehd1
																			Vrk1	Gphn
																			Gcm2	Kdm2b
																			Arhgap20	Myo5b
																			Paqr8	Nexn
																			Pnpla2	Per1
																			Tshz1	Phf20
																			Usp1	Shq1
																			Wee1	Slc9a2
																			Zfand2b	Vmp1
																				Lactbl1
																				Arhgap25
																				Elac1
																				Gdf10
																				Hnrnph2
																				Lrrc4
																				Thumpd3
																				Txndc5
																				Caprin1
																				Ces1f
																				Eml4
																				Eps8
																				Fastkd3
																				Maml2
																				Ppwd1
																				Rpusd4
																				Sfrp1
																				Adat2
																				Ank1
																				Dpep1
																				Mapk1
																				Rab43
																				Stx2
																				Vgll3
																				Zfp697
																				Cpd
																				Fpr2
																				Gm7932
																				Gna13
																				Kin
																				Mill1
																				Prrx1
																				Sgcg
																				Vapa
																				Anxa3
																				C130026I21Rik
																				Gm13152
																				Gm14226
																				Ift52
																				Parvb
																				Pgm3
																				Snapc1
																				Tcea1
																				Zbtb2
																				AV320801
																				Gm3625
																				Eif4e
																				Kcng4
																				P2ry13
																				Ugdh
																				Atg4c
																				Bcl10
																				Fam84a
																				Mak16
																				Ptprd
																				Rcor3
																				Lefty2
																				Adhfe1
																				Asf1a
																				Ccny
																				Mex3a
																				Ms4a4b
																				Nfkbiz
																				Samd12
																				Tceal1
																				Adamts6
																				Atg2a
																				Lyve1
																				Pyhin1
																				Slc25a31
																				C87977
																				Hddc3
																				Plekhh2
																				Rnf115
																				Rph3al
																				Wasf3
																				Cml3
																				Arfgap2
																				Clint1
																				Hjurp
																				Mfsd7b
																				Nol8
																				Nrg1
																				Vtcn1
																				Aebp2
																				Fam134b
																				Ift80
																				Med17
																				Sdc2
																				Spink2
																				Dhx40
																				Dusp1
																				Frmd7
																				Gk5
																				Glcci1
																				Nrip1
																				Zfp207
																				Mmp20
																				Bckdhb
																				Fry
																				Etnk1
																				Map3k7
																				Myo1b
																				Nek1
																				Kcna2
																				Fh1
																				Gramd2
																				Mnda
																				Plin3
																				Rnmt
																				Zc3h12b
																				Fbxo33
																				Mphosph8
																				Pex5l
																				Cacnb4
																				Elmo3
																				Lpl
																				Mab21l1
																				Myct1
																				Prl7c1
																				Zfp937
																				Arhgef3
																				Irg1
																				Itgb1bp2
																				Pydc4
																				Rdh11
																				Tshz1
																				Zbtb38
																				Gcm2
																				Arhgap18
																				Eif4e3
																				Wdr44
																				Ints12
																				Rab33b
																				Rpf1
																				Arhgap20
																				Lrrn3
																				Paqr8
																				Wee1
